# Supplementary material for: Alternative splicing tends to avoid partial removals of protein-protein interaction sites
Source: BMC Genomics. 2013 Jun 7;14:379. doi: 10.1186/1471-2164-14-379 (PMC3700808; doi:10.1186/1471-2164-14-379)
Supplement: Additional file 1 — AS of heterodimeric interfaces. This table lists, for each PDB chain involved in a heterodimeric interaction, the chain name of its partner, the corresponding UniProt Accession Number and ENSTs, the ENSTs of the alternative isoforms with identical coding sequence, along with the fraction of interface and hot spot residues missing in those isoforms. [file 1471-2164-14-379-S1.xls]

## Sheet: AS heterodimeric
PDB chain	Partner chain	Uniprot AC	ENST interacting	ENST isoform	Spliced interface residues / Total	Spliced hot spots / Total
1ydp A	B	P17693	ENST00000360323,ENST00000428701	ENST00000376815	21/29	7/12
1ydp A	B	P17693	ENST00000360323,ENST00000428701	ENST00000376818	0.310345	2/12
1ydp A	B	P17693	ENST00000360323,ENST00000428701	ENST00000376828	0/29	0/12
1de4 G	I	Q30201	ENST00000357618	ENST00000461397	0/20	0/9
1de4 G	I	Q30201	ENST00000357618	ENST00000535098	0.3	2/9
1de4 G	I	Q30201	ENST00000357618	ENST00000349999	14/20	7/9
1de4 G	I	Q30201	ENST00000357618	ENST00000488199	14/20	7/9
1de4 G	I	Q30201	ENST00000357618	ENST00000336625	0.3	2/9
1de4 G	I	Q30201	ENST00000357618	ENST00000539147	0.6	7/9
1de4 G	I	Q30201	ENST00000357618	ENST00000309234	0/20	0/9
1de4 G	I	Q30201	ENST00000357618	ENST00000352392	20/20	9/9
1de4 G	I	Q30201	ENST00000357618	ENST00000317896	0.3	2/9
1de4 G	I	Q30201	ENST00000357618	ENST00000353147	20/20	9/9
1de4 G	I	Q30201	ENST00000357618	ENST00000397022	0.1	2/9
1de4 G	I	Q30201	ENST00000357618	ENST00000470149	0/20	0/9
2dyp A	D	P17693	ENST00000360323,ENST00000428701	ENST00000376815	8/8	1/1
2dyp A	D	P17693	ENST00000360323,ENST00000428701	ENST00000376818	0/8	0/1
2dyp A	D	P17693	ENST00000360323,ENST00000428701	ENST00000376828	0/8	0/1
1efx A	D	P04222	ENST00000457903	ENST00000429840	0/11	0/4
1efx A	D	P04222	ENST00000457903	ENST00000433153	0/11	0/4
1efx A	D	P04222	ENST00000457903	ENST00000419135	0/11	0/4
3ffc A	G	P30460	ENST00000425848	ENST00000550965	8/8	1/1
1akj A	D	P01892	ENST00000457879,ENST00000547271	ENST00000453975	0/13	0/1
1akj A	D	P01892	ENST00000457879,ENST00000547271	ENST00000438861	0/13	0/1
3siv K	J	Q8WWY3	ENST00000321030	ENST00000263436	0/10	0/3
3siv K	J	Q8WWY3	ENST00000321030	ENST00000419967	0/10	0/3
3siv K	J	Q8WWY3	ENST00000321030	ENST00000391755	1/10	1/3
2o25 C	B	P63279	ENST00000397514,ENST00000397515,ENST00000403747,ENST00000355803,ENST00000325437,ENST00000406620	ENST00000402301	0/9	0/1
3jw0 B	D	P62837	ENST00000398733,ENST00000398734	ENST00000505548,ENST00000511725,ENST00000253815	0.15	1/4
1j7d B	A	P61088	ENST00000318066	ENST00000550657	0/16	0/6
1j7d B	A	P61088	ENST00000318066	ENST00000549833	0.375	3/6
1j7d B	A	P61088	ENST00000318066	ENST00000552442	0/16	0/6
2xwu A	B	P63279	ENST00000397514,ENST00000397515,ENST00000403747,ENST00000355803,ENST00000325437,ENST00000406620	ENST00000402301	0.142857	1/4
2a1t D	S	P11310	ENST00000370841	ENST00000541113	0/15	0/7
2a1t D	S	P11310	ENST00000370841	ENST00000543667	15/15	7/7
2a1t D	S	P11310	ENST00000370841	ENST00000370834	0/15	0/7
2a1t D	S	P11310	ENST00000370841	ENST00000420607	0/15	0/7
2a1t C	R	P11310	ENST00000370841	ENST00000541113	0/6	0/0
2a1t C	R	P11310	ENST00000370841	ENST00000543667	1/6	0/0
2a1t C	R	P11310	ENST00000370841	ENST00000370834	0/6	0/0
2a1t C	R	P11310	ENST00000370841	ENST00000420607	0/6	0/0
2a1t D	R	P11310	ENST00000370841	ENST00000541113	0/6	0/2
2a1t D	R	P11310	ENST00000370841	ENST00000543667	0/6	0/2
2a1t D	R	P11310	ENST00000370841	ENST00000370834	0/6	0/2
2a1t D	R	P11310	ENST00000370841	ENST00000420607	0/6	0/2
3kxc C	A	Q86SZ2	ENST00000330149	ENST00000347691	0/17	0/11
3h5c B	A	P22891	ENST00000375547	ENST00000342783	0/20	0/5
3kcg H	I	P00740	ENST00000218099	ENST00000394090	0/29	0/14
3kcg I	H	P01008	ENST00000367698	ENST00000351522	9/19	3/7
3fxi C	B	Q9Y6Y9	ENST00000284818	ENST00000518893	0/11	0/2
3fxi C	A	Q9Y6Y9	ENST00000284818	ENST00000518893	4/20	1/3
3ghg H	I	P02675	ENST00000302068	ENST00000537843	0/62	0/16
3ghg H	I	P02675	ENST00000302068	ENST00000509493	38/62	8/16
3doe A	B	P36404	ENST00000529384,ENST00000246747	ENST00000533729	0/22	0/8
3bpl A	C	P05112	ENST00000231449	ENST00000350025	0/12	0/3
1fg9 C	A	P15260	ENST00000367739	ENST00000418947	0/13	0/1
1fg9 C	A	P15260	ENST00000367739	ENST00000367735	2/13	0/1
1fg9 C	A	P15260	ENST00000367739	ENST00000543628	0/13	0/1
1fg9 C	B	P15260	ENST00000367739	ENST00000418947	0/9	0/0
1fg9 C	B	P15260	ENST00000367739	ENST00000367735	3/9	0/0
1fg9 C	B	P15260	ENST00000367739	ENST00000543628	0/9	0/0
2gy7 A	B	O15123	ENST00000325203	ENST00000415216	0/11	0/3
2gy7 A	B	O15123	ENST00000325203	ENST00000523120	9/11	3/3
2gy7 A	B	O15123	ENST00000325203	ENST00000338312	0/11	0/3
1qab A	E	P02766	ENST00000237014	ENST00000432547	0/5	0/1
1qab A	E	P02766	ENST00000237014	ENST00000541025	0/5	0/1
2wqa C	E	P02766	ENST00000237014	ENST00000432547	0/6	0/1
2wqa C	E	P02766	ENST00000237014	ENST00000541025	0/6	0/1
3dzy A	D	P19793	ENST00000481739	ENST00000540193	0/32	0/13
1p27 C	D	P61326	ENST00000371470	ENST00000371466	9/22	4/12
2hyi G	I	P61326	ENST00000371470	ENST00000371466	1/32	0/10
3lcp D	B	Q8NI22	ENST00000409218,ENST00000409973,ENST00000409105,ENST00000412438,ENST00000409207,ENST00000319466	ENST00000409147,ENST00000409800,ENST00000409913	0/17	0/5
3lcp D	B	Q8NI22	ENST00000409218,ENST00000409973,ENST00000409105,ENST00000412438,ENST00000409207,ENST00000319466	ENST00000444761	0/17	0/5
1unl A	D	Q00535	ENST00000485972	ENST00000297518	3/31	1/13
1jst A	D	P24941	ENST00000266970	ENST00000354056	0/8	0/2
1jst A	D	P24941	ENST00000266970	ENST00000553376	0/8	0/2
1jst A	D	P24941	ENST00000266970	ENST00000440311	0/8	0/2
1fq1 B	A	P24941	ENST00000266970	ENST00000354056	3/16	2/6
1fq1 B	A	P24941	ENST00000266970	ENST00000553376	0/16	0/6
1fq1 B	A	P24941	ENST00000266970	ENST00000440311	4/16	2/6
3g33 A	D	P11802	ENST00000257904	ENST00000549606	19/19	7/7
3g33 A	D	P11802	ENST00000257904	ENST00000312990	1/19	1/7
3g33 A	D	P11802	ENST00000257904	ENST00000540325	19/19	7/7
1jsu A	C	P24941	ENST00000266970	ENST00000354056	0/35	0/15
1jsu A	C	P24941	ENST00000266970	ENST00000553376	0/35	0/15
1jsu A	C	P24941	ENST00000266970	ENST00000440311	1/35	0/15
3lqz B	A	P04440	ENST00000418931	ENST00000422592	44/44	20/20
3lqz B	A	P04440	ENST00000418931	ENST00000411942	5/44	1/20
3lqz B	A	P04440	ENST00000418931	ENST00000535465	11/44	3/20
2c35 C	D	O15514	ENST00000272645	ENST00000409955	7/31	3/13
2c35 C	D	O15514	ENST00000272645	ENST00000409698	13/31	5/13
2wel A	D	Q13557	ENST00000342666	ENST00000511664	0/21	0/10
2wel A	D	Q13557	ENST00000342666	ENST00000514328	0/21	0/10
2wel A	D	Q13557	ENST00000342666	ENST00000394526,ENST00000515496	0/21	0/10
2wel A	D	Q13557	ENST00000342666	ENST00000454265	0/21	0/10
2wel A	D	Q13557	ENST00000342666	ENST00000394522	0/21	0/10
2wel A	D	Q13557	ENST00000342666	ENST00000379773,ENST00000296402	0/21	0/10
2wel A	D	Q13557	ENST00000342666	ENST00000394524	0/21	0/10
2wel A	D	Q13557	ENST00000342666	ENST00000505990	0/21	0/10
2wel A	D	Q13557	ENST00000342666	ENST00000429180	0/21	0/10
2wel A	D	Q13557	ENST00000342666	ENST00000418639	0/21	0/10
2wel A	D	Q13557	ENST00000342666	ENST00000508738	0/21	0/10
3an2 A	G	P49450	ENST00000335756	ENST00000233505	1/8	0/0
3an2 A	B	P49450	ENST00000335756	ENST00000233505	16/46	8/21
3ije A	B	P06756	ENST00000261023	ENST00000544640	23/61	3/29
3ije A	B	P06756	ENST00000261023	ENST00000374907	4/61	4/29
3ije A	B	P06756	ENST00000261023	ENST00000433736	2/61	2/29
2ifg A	F	P04629	ENST00000524377	ENST00000392302	0/6	0/0
2ifg A	F	P04629	ENST00000524377	ENST00000368196	0/6	0/0
2ifg A	F	P04629	ENST00000524377	ENST00000358660	0/6	0/0
2ifg B	F	P04629	ENST00000524377	ENST00000392302	0/18	0/8
2ifg B	F	P04629	ENST00000524377	ENST00000368196	0/18	0/8
2ifg B	F	P04629	ENST00000524377	ENST00000358660	0/18	0/8
3siv G	H	P55769	ENST00000215956,ENST00000355257,ENST00000401959	ENST00000402458	0/9	0/4
1z7x Z	Y	P07998	ENST00000397970,ENST00000340900,ENST00000397967,ENST00000412779	ENST00000555698	3/23	2/6
2iwg E	D	P19474	ENST00000254436	ENST00000543625	0/15	0/6
2y9c K	N	P62318	ENST00000215829	ENST00000402849	0/11	0/4
2y9c K	H	P62318	ENST00000215829	ENST00000402849	0/13	0/6
2y9a R	O	P62318	ENST00000215829	ENST00000402849	0/12	0/5
2pi2 F	B	P35244	ENST00000223129,ENST00000396682	ENST00000401447,ENST00000406109	6/27	3/12
1k5n B	A	P61769	ENST00000559916,ENST00000561424,ENST00000558401	ENST00000544417	2/21	0/10
1k5n B	A	P61769	ENST00000559916,ENST00000561424,ENST00000558401	ENST00000396754	2/21	0/10
2dyp B	D	P61769	ENST00000559916,ENST00000561424,ENST00000558401	ENST00000544417	1/11	0/4
2dyp B	D	P61769	ENST00000559916,ENST00000561424,ENST00000558401	ENST00000396754	6/11	2/4
3ffc G	A	P61769	ENST00000559916,ENST00000561424,ENST00000558401	ENST00000544417	0/9	0/1
3ffc G	A	P61769	ENST00000559916,ENST00000561424,ENST00000558401	ENST00000396754	3/9	0/1
2y9c J	M	P62316	ENST00000342669	ENST00000391932	0/17	0/10
2y9c J	I	P62316	ENST00000342669	ENST00000391932	0/24	0/9
3s6n B	2	P62316	ENST00000342669	ENST00000391932	0/16	0/2
1lm8 B	C	Q15370	ENST00000409906	ENST00000409477	1/23	0/4
1lm8 B	C	Q15370	ENST00000409906	ENST00000262306	0/23	0/4
1nlw B	A	P61244	ENST00000358664	ENST00000555419	7/31	4/12
1nlw B	A	P61244	ENST00000358664	ENST00000246163	24/31	8/12
1nlw B	A	P61244	ENST00000358664	ENST00000556443	1/31	0/12
1nlw B	A	P61244	ENST00000358664	ENST00000557277	31/31	12/12
1nlw B	A	P61244	ENST00000358664	ENST00000441116	1/31	0/12
1nlw B	A	P61244	ENST00000358664	ENST00000557746	1/31	0/12
1nlw B	A	P61244	ENST00000358664	ENST00000555667	1/31	0/12
1nlw B	A	P61244	ENST00000358664	ENST00000358402	0/31	0/12
1nlw B	A	P61244	ENST00000358664	ENST00000341653	24/31	8/12
1nlw B	A	P61244	ENST00000358664	ENST00000556979	1/31	0/12
1nlw B	A	P61244	ENST00000358664	ENST00000555932	31/31	12/12
1nlw B	A	P61244	ENST00000358664	ENST00000284165	1/31	0/12
3e0j A	B	P49005	ENST00000406581,ENST00000452185	ENST00000223361	0/56	0/25
1lm8 C	V	Q15369	ENST00000519487,ENST00000522337,ENST00000518127,ENST00000523815,ENST00000520242,ENST00000284811	ENST00000520210	0/21	0/9
1lm8 C	B	Q15369	ENST00000519487,ENST00000522337,ENST00000518127,ENST00000523815,ENST00000520242,ENST00000284811	ENST00000520210	0/26	0/10
1p9m C	B	P08887	ENST00000368485	ENST00000344086	0/12	0/3
1p9m C	A	P08887	ENST00000368485	ENST00000344086	0/9	0/4
2qag B	A	Q14141	ENST00000343984	ENST00000354416	0/13	0/0
2qag B	A	Q14141	ENST00000343984	ENST00000360156,ENST00000489216,ENST00000394610	0/13	0/0
2qag B	A	Q14141	ENST00000343984	ENST00000394616	1/13	0/0
2qag B	A	Q14141	ENST00000343984	ENST00000354228	0/13	0/0
2qag B	A	Q14141	ENST00000343984	ENST00000394617	0/13	0/0
1h2u X	A	P52298	ENST00000321256	ENST00000452404	9/27	1/11
1h2u X	A	P52298	ENST00000321256	ENST00000427641	10/27	6/11
1h2u X	A	P52298	ENST00000321256	ENST00000422610,ENST00000447325	18/27	7/11
3qfa D	B	P10599	ENST00000374517	ENST00000374515	2/9	1/4
2a2q H	T	P08709	ENST00000375581	ENST00000541084	0/7	0/1
2a2q H	T	P08709	ENST00000375581	ENST00000346342	0/7	0/1
3pb1 I	E	P05121	ENST00000223095	ENST00000445463	0/14	0/5
3pb1 I	E	P05121	ENST00000223095	ENST00000536888	4/14	0/5
3kse D	A	P01040	ENST00000264474	ENST00000479204	8/18	2/5
3rgf A	B	P49336	ENST00000381527	ENST00000536792	0/27	0/12
2y9a E	F	P62304	ENST00000414487	ENST00000367208	0/15	0/5
2y9a E	G	P62304	ENST00000414487	ENST00000367208	8/16	3/7
3s6n E	2	P62304	ENST00000414487	ENST00000367208	6/15	4/6
1efx D	A	P43627	ENST00000344867	ENST00000400854	14/14	3/3
1efx D	A	P43627	ENST00000344867	ENST00000400852	14/14	3/3
1efx D	A	P43627	ENST00000344867	ENST00000400853	14/14	3/3
1efx D	A	P43627	ENST00000344867	ENST00000400846	14/14	3/3
1efx D	A	P43627	ENST00000344867	ENST00000400848	14/14	3/3
1efx D	A	P43627	ENST00000344867	ENST00000400875	14/14	3/3
1efx D	A	P43627	ENST00000344867	ENST00000400847	14/14	3/3
1efx D	A	P43627	ENST00000344867	ENST00000400851	14/14	3/3
1efx D	A	P43627	ENST00000344867	ENST00000391731	14/14	3/3
2y9a F	E	P62306	ENST00000266735	ENST00000553192	8/16	6/9
2y9a F	E	P62306	ENST00000266735	ENST00000552085	8/16	6/9
2y9d T	Q	P62306	ENST00000266735	ENST00000553192	6/16	5/10
2y9d T	Q	P62306	ENST00000266735	ENST00000552085	6/16	5/10
3s6n F	2	P62306	ENST00000266735	ENST00000553192	3/16	0/2
3s6n F	2	P62306	ENST00000266735	ENST00000552085	3/16	0/2
2nvu I	A	Q15843	ENST00000250495	ENST00000524927	0/7	0/2
2bkr B	A	Q15843	ENST00000250495	ENST00000524927	13/24	4/9
2ast C	B	P61024	ENST00000308987	ENST00000368439	0/15	0/7
2ast C	B	P61024	ENST00000308987	ENST00000368436	0/15	0/7
1buh B	A	P61024	ENST00000308987	ENST00000368439	4/15	2/7
1buh B	A	P61024	ENST00000308987	ENST00000368436	4/15	1/7
2y9b N	K	P62308	ENST00000272348	ENST00000413456	2/12	1/8
2y9b N	K	P62308	ENST00000272348	ENST00000449935,ENST00000482975,ENST00000438261	3/12	2/8
2y9b N	K	P62308	ENST00000272348	ENST00000454893	7/12	4/8
2y9b N	L	P62308	ENST00000272348	ENST00000413456	1/17	1/9
2y9b N	L	P62308	ENST00000272348	ENST00000449935,ENST00000482975,ENST00000438261	1/17	1/9
2y9b N	L	P62308	ENST00000272348	ENST00000454893	3/17	2/9
3p8c E	A	Q8WUW1	ENST00000530758	ENST00000256463	0/20	0/2
3p8c E	F	Q8WUW1	ENST00000530758	ENST00000256463	0/21	0/7
1e4k C	A	O75015	ENST00000294800,ENST00000367964	ENST00000531221	0/8	0/2
1e4k C	B	O75015	ENST00000294800,ENST00000367964	ENST00000531221	0/7	0/2
3s5l H	D	P01730	ENST00000011653	ENST00000541982	2/5	0/0
3s5l H	E	P01730	ENST00000011653	ENST00000541982	7/8	3/3
3p8c B	F	Q9Y2A7	ENST00000361354	ENST00000360982	0/43	0/15
1tnr R	A	P19438	ENST00000162749	ENST00000366159	0/9	0/2
1tnr R	A	P19438	ENST00000162749	ENST00000540022	7/9	1/2
1j7d A	B	Q15819	ENST00000523111	ENST00000521346,ENST00000517630,ENST00000520809	13/15	3/5
1j7d A	B	Q15819	ENST00000523111	ENST00000521628,ENST00000520595	15/15	5/5
3ghg I	H	P02679	ENST00000336098	ENST00000405164	0/64	0/19
3ghg I	H	P02679	ENST00000336098	ENST00000404648	0/64	0/19
3ghg I	H	P02679	ENST00000336098	ENST00000407946	0/64	0/19
3rep A	B	Q13418	ENST00000396751,ENST00000299421,ENST00000420936	ENST00000537806	0/17	0/3
3rep A	B	Q13418	ENST00000396751,ENST00000299421,ENST00000420936	ENST00000528995	0/17	0/3
3dw8 B	A	P63151	ENST00000380737	ENST00000315985	0/35	0/7
2bff A	B	P12694	ENST00000269980	ENST00000378196	10/39	1/15
2bff A	B	P12694	ENST00000269980	ENST00000457836	0/39	0/15
2j9f A	D	P12694	ENST00000269980	ENST00000378196	20/43	9/20
2j9f A	D	P12694	ENST00000269980	ENST00000457836	0/43	0/20
3f1s A	B	Q9UK55	ENST00000261994,ENST00000393096,ENST00000554173	ENST00000554723	0/21	0/7
3ldq A	B	P11142	ENST00000532636,ENST00000227378,ENST00000534624	ENST00000453788	0/14	0/2
3ldq A	B	P11142	ENST00000532636,ENST00000227378,ENST00000534624	ENST00000533540	0/14	0/2
3ldq A	B	P11142	ENST00000532636,ENST00000227378,ENST00000534624	ENST00000534319	2/14	0/2
3ldq A	B	P11142	ENST00000532636,ENST00000227378,ENST00000534624	ENST00000526110	0/14	0/2
3qd6 C	S	P29965	ENST00000370629	ENST00000370628	2/15	0/4
3qd6 C	R	P29965	ENST00000370629	ENST00000370628	0/5	0/1
1am4 C	F	Q07960	ENST00000311956	ENST00000443332	1/17	0/5
2h6f B	A	P49356	ENST00000246166	ENST00000555372	49/70	20/28
3e1y B	E	P62495	ENST00000360541	ENST00000503014	0/8	0/4
3e1y B	E	P62495	ENST00000360541	ENST00000499810	0/8	0/4
2wtk C	A	Q15831	ENST00000326873	ENST00000405031	0/15	0/2
2wtk C	B	Q15831	ENST00000326873	ENST00000405031	0/10	0/2
3puf I	G	Q8TDP1	ENST00000308418	ENST00000527610	0/29	0/8
3puf I	G	Q8TDP1	ENST00000308418	ENST00000528220	21/29	6/8
3puf I	H	Q8TDP1	ENST00000308418	ENST00000527610	5/57	2/23
3puf I	H	Q8TDP1	ENST00000308418	ENST00000528220	35/57	13/23
2wtk B	A	Q7RTN6	ENST00000336174	ENST00000447001	5/26	1/12
2wtk B	A	Q7RTN6	ENST00000336174	ENST00000392950	4/26	1/12
2wtk B	A	Q7RTN6	ENST00000336174	ENST00000375840	0/26	0/12
2wtk B	C	Q7RTN6	ENST00000336174	ENST00000447001	0/15	0/4
2wtk B	C	Q7RTN6	ENST00000336174	ENST00000392950	0/15	0/4
2wtk B	C	Q7RTN6	ENST00000336174	ENST00000375840	0/15	0/4
3bpn C	A	P78552	ENST00000371666	ENST00000371637	15/15	5/5
3bpn C	A	P78552	ENST00000371666	ENST00000371642	5/15	3/5
3ei4 F	E	Q92466	ENST00000256996	ENST00000378603	7/43	2/13
3ei4 F	E	Q92466	ENST00000256996	ENST00000378600	10/43	2/13
3ei4 F	E	Q92466	ENST00000256996	ENST00000378601	14/43	3/13
2h32 A	B	P12018	ENST00000403807	ENST00000302273	0/28	0/13
1fs2 C	B	Q13309	ENST00000274255	ENST00000274254	0/11	0/1
1fs2 C	B	Q13309	ENST00000274255	ENST00000546211	9/11	1/1
1fs2 C	B	Q13309	ENST00000274255	ENST00000308927	0/11	0/1
1fs2 C	B	Q13309	ENST00000274255	ENST00000508514	11/11	1/1
2ast B	A	Q13309	ENST00000274255	ENST00000274254	0/28	0/11
2ast B	A	Q13309	ENST00000274255	ENST00000546211	28/28	11/11
2ast B	A	Q13309	ENST00000274255	ENST00000308927	0/28	0/11
2ast B	A	Q13309	ENST00000274255	ENST00000508514	28/28	11/11
2ast B	C	Q13309	ENST00000274255	ENST00000274254	10/19	2/9
2ast B	C	Q13309	ENST00000274255	ENST00000546211	2/19	1/9
2ast B	C	Q13309	ENST00000274255	ENST00000308927	0/19	0/9
2ast B	C	Q13309	ENST00000274255	ENST00000508514	5/19	3/9
1i2m D	C	P18754	ENST00000398958,ENST00000373833,ENST00000373832	ENST00000373831	0/34	0/18
1i85 B	D	P42081	ENST00000330540	ENST00000393627	0/14	0/7
1i85 B	D	P42081	ENST00000330540	ENST00000469710	8/14	4/7
1i85 B	D	P42081	ENST00000330540	ENST00000264468	14/14	7/7
1i85 B	D	P42081	ENST00000330540	ENST00000493101	14/14	7/7
3nvq B	A	O60486	ENST00000258526	ENST00000547057	23/23	8/8
3nvq B	A	O60486	ENST00000258526	ENST00000545312	23/23	8/8
1wqj B	I	P22692	ENST00000269593	ENST00000542955	19/19	5/5
2dsr G	I	P22692	ENST00000269593	ENST00000542955	0/16	0/6
3fxi A	D	O00206	ENST00000355622	ENST00000394487	0/14	0/2
3fxi B	D	O00206	ENST00000355622	ENST00000394487	0/27	0/8
1w98 B	A	P24864	ENST00000262643	ENST00000357943	5/36	5/21
1w98 B	A	P24864	ENST00000262643	ENST00000444983	0/36	0/21
1jmo H	A	P00734	ENST00000311907	ENST00000530231	2/32	1/15
1p8v C	A	P00734	ENST00000311907	ENST00000530231	5/14	0/1
1ook B	G	P00734	ENST00000311907	ENST00000530231	1/16	0/5
1shy B	A	P08581	ENST00000397752	ENST00000436117	0/15	0/5
1shy B	A	P08581	ENST00000397752	ENST00000318493	0/15	0/5
1shy B	A	P08581	ENST00000397752	ENST00000539704	15/15	5/5
2o8e B	A	P52701	ENST00000234420	ENST00000543270	19/63	7/25
2o8e B	A	P52701	ENST00000234420	ENST00000538136	0/63	0/25
2o8e B	A	P52701	ENST00000234420	ENST00000540021	0/63	0/25
2o8e B	A	P52701	ENST00000234420	ENST00000544857	46/63	19/25
1nvv S	R	Q07889	ENST00000402219,ENST00000426016	ENST00000543698	0/37	0/14
1nvv S	R	Q07889	ENST00000402219,ENST00000426016	ENST00000395038	0/37	0/14
1nvv S	R	Q07889	ENST00000402219,ENST00000426016	ENST00000263879	0/37	0/14
1nvv S	R	Q07889	ENST00000402219,ENST00000426016	ENST00000428721	37/37	14/14
1nvv S	Q	Q07889	ENST00000402219,ENST00000426016	ENST00000543698	0/36	0/10
1nvv S	Q	Q07889	ENST00000402219,ENST00000426016	ENST00000395038	0/36	0/10
1nvv S	Q	Q07889	ENST00000402219,ENST00000426016	ENST00000263879	0/36	0/10
1nvv S	Q	Q07889	ENST00000402219,ENST00000426016	ENST00000428721	36/36	10/10
2gh0 A	C	O60609	ENST00000274721	ENST00000378362	0/17	0/7
2onl C	A	P49137	ENST00000367103	ENST00000294981	18/27	6/6
3pb1 E	I	E7ESM2	ENST00000372762,ENST00000372761	ENST00000446342	0/25	0/16
3pb1 E	I	E7ESM2	ENST00000372762,ENST00000372761	ENST00000372764	0/25	0/16
3p8c A	E	Q7L576	ENST00000313077,ENST00000560848	ENST00000412127	0/29	0/9
3p8c A	E	Q7L576	ENST00000313077,ENST00000560848	ENST00000435939	18/29	9/9
3p8c A	F	Q7L576	ENST00000313077,ENST00000560848	ENST00000412127	0/24	0/9
3p8c A	F	Q7L576	ENST00000313077,ENST00000560848	ENST00000435939	0/24	0/9
3pv6 B	A	O14931	ENST00000340027	ENST00000376072	0/11	0/6
3pv6 B	A	O14931	ENST00000340027	ENST00000376071	4/11	3/6
3pv6 B	A	O14931	ENST00000340027	ENST00000376073	0/11	0/6
2bew B	A	P21953	ENST00000356489,ENST00000320393	ENST00000545529,ENST00000369760	5/39	0/15
2bew B	A	P21953	ENST00000356489,ENST00000320393	ENST00000541767	0/39	0/15
2j9f B	C	P21953	ENST00000356489,ENST00000320393	ENST00000545529,ENST00000369760	15/32	5/9
2j9f B	C	P21953	ENST00000356489,ENST00000320393	ENST00000541767	0/32	0/9
1jwh B	D	P68400	ENST00000349736,ENST00000217244	ENST00000400217	9/9	1/1
1jwh B	D	P68400	ENST00000349736,ENST00000217244	ENST00000400227	0/9	0/1
1jwh B	D	P68400	ENST00000349736,ENST00000217244	ENST00000381973	0/9	0/1
1jwh A	D	P68400	ENST00000349736,ENST00000217244	ENST00000400217	10/10	4/4
1jwh A	D	P68400	ENST00000349736,ENST00000217244	ENST00000400227	0/10	0/4
1jwh A	D	P68400	ENST00000349736,ENST00000217244	ENST00000381973	0/10	0/4
2ozl A	B	P08559	ENST00000422285	ENST00000379804	23/34	13/15
2ozl A	B	P08559	ENST00000422285	ENST00000545074	0/34	0/15
2ozl A	B	P08559	ENST00000422285	ENST00000379805	26/34	11/15
2ozl A	B	P08559	ENST00000422285	ENST00000379806	0/34	0/15
2ozl A	B	P08559	ENST00000422285	ENST00000540249	9/34	6/15
2ozl C	B	P08559	ENST00000422285	ENST00000379804	26/40	8/12
2ozl C	B	P08559	ENST00000422285	ENST00000545074	0/40	0/12
2ozl C	B	P08559	ENST00000422285	ENST00000379805	24/40	6/12
2ozl C	B	P08559	ENST00000422285	ENST00000379806	0/40	0/12
2ozl C	B	P08559	ENST00000422285	ENST00000540249	3/40	1/12
3l2o B	A	Q9UKT5	ENST00000281623	ENST00000296812	0/25	0/10
3l2o B	A	Q9UKT5	ENST00000281623	ENST00000509134	0/25	0/10
2fju B	A	Q00722	ENST00000260402	ENST00000543785	0/12	0/4
2fju B	A	Q00722	ENST00000260402	ENST00000557821	0/12	0/4
2fju B	A	Q00722	ENST00000260402	ENST00000456256	0/12	0/4
3f8u A	B	P30101	ENST00000300289	ENST00000537673	11/20	5/7
3f8u A	B	P30101	ENST00000300289	ENST00000538826	0/20	0/7
3f8u A	B	P30101	ENST00000300289	ENST00000538521	1/20	1/7
3c5w P	C	Q9Y570	ENST00000328257	ENST00000543525	5/32	3/18
3c5w P	C	Q9Y570	ENST00000328257	ENST00000398427	0/32	0/18
3ei4 C	D	Q16531	ENST00000301764	ENST00000451943	47/49	25/25
3ei4 C	D	Q16531	ENST00000301764	ENST00000538470	44/49	24/25
3ei4 C	D	Q16531	ENST00000301764	ENST00000450997	18/49	9/25
2hye A	C	Q16531	ENST00000301764	ENST00000451943	33/33	13/13
2hye A	C	Q16531	ENST00000301764	ENST00000538470	33/33	13/13
2hye A	C	Q16531	ENST00000301764	ENST00000450997	29/33	13/13
3ije B	A	P05106	ENST00000559488,ENST00000262017	ENST00000435993	0/56	0/19
2gy7 B	A	Q02763	ENST00000488798,ENST00000380036	ENST00000406359	0/11	0/5
2gy7 B	A	Q02763	ENST00000488798,ENST00000380036	ENST00000519097	0/11	0/5
2h6f A	B	P49354	ENST00000302279	ENST00000342116	20/58	8/23
1kfu L	S	P17655	ENST00000295006	ENST00000433674	9/53	4/24
3egd B	A	O95486	ENST00000398844	ENST00000322887	1/18	0/9
3egd B	C	O95486	ENST00000398844	ENST00000322887	3/16	0/3
3mi9 A	B	P50750	ENST00000373264	ENST00000373265	0/18	0/6
3rep B	A	Q9NVD7	ENST00000550549	ENST00000539723	0/18	0/7
3rep B	A	Q9NVD7	ENST00000550549	ENST00000538608	18/18	7/7
3rep B	A	Q9NVD7	ENST00000550549	ENST00000334956	0/18	0/7
1wq1 G	R	P20936	ENST00000274376	ENST00000456692	0/21	0/7
1wq1 G	R	P20936	ENST00000274376	ENST00000512763	0/21	0/7
1wq1 G	R	P20936	ENST00000274376	ENST00000506290	0/21	0/7
2erj G	F	P31785	ENST00000374202	ENST00000374191	17/17	7/7
2erj G	F	P31785	ENST00000374202	ENST00000456850	5/17	3/7
2erj G	F	P31785	ENST00000374202	ENST00000374188	17/17	7/7
2erj G	H	P31785	ENST00000374202	ENST00000374191	6/10	2/4
2erj G	H	P31785	ENST00000374202	ENST00000456850	5/10	2/4
2erj G	H	P31785	ENST00000374202	ENST00000374188	10/10	4/4
3efo B	A	O94855	ENST00000280551	ENST00000379735	0/16	0/4
3efo B	A	O94855	ENST00000280551	ENST00000511481	0/16	0/4
3efo B	A	O94855	ENST00000280551	ENST00000419654,ENST00000429811	0/16	0/4
1exu A	B	P55899	ENST00000221466,ENST00000426395	ENST00000452439	17/36	3/13
1exu A	B	P55899	ENST00000221466,ENST00000426395	ENST00000415900	24/36	4/13
3qs9 H	C	P36888	ENST00000241453	ENST00000380982	0/7	0/1
3qs9 H	C	P36888	ENST00000241453	ENST00000537084	0/7	0/1
2e9w B	D	P10721	ENST00000288135	ENST00000412167	0/14	0/1
3exe F	E	P11177	ENST00000302746	ENST00000474765	0/39	0/16
3exe F	E	P11177	ENST00000302746	ENST00000383714	0/39	0/16
3exe F	E	P11177	ENST00000302746	ENST00000485460	4/39	0/16
3exe D	A	P11177	ENST00000302746	ENST00000474765	21/39	9/17
3exe D	A	P11177	ENST00000302746	ENST00000383714	0/39	0/17
3exe D	A	P11177	ENST00000302746	ENST00000485460	2/39	0/17
3gut H	G	P19838	ENST00000505458,ENST00000394820	ENST00000226574	0/13	0/8
2qag A	B	Q15019	ENST00000391971,ENST00000360051,ENST00000391973,ENST00000402092	ENST00000407971	0/15	0/2
2qag A	B	Q15019	ENST00000391971,ENST00000360051,ENST00000391973,ENST00000402092	ENST00000401990	0/15	0/2
2qag A	B	Q15019	ENST00000391971,ENST00000360051,ENST00000391973,ENST00000402092	ENST00000391972	0/15	0/2
1xvp D	C	Q14994	ENST00000367982	ENST00000367981	1/25	1/10
1xvp D	C	Q14994	ENST00000367982	ENST00000515452	25/25	10/10
1xvp D	C	Q14994	ENST00000367982	ENST00000367985	5/25	2/10
1xvp D	C	Q14994	ENST00000367982	ENST00000506209	13/25	6/10
1xvp D	C	Q14994	ENST00000367982	ENST00000505005	18/25	8/10
1xvp D	C	Q14994	ENST00000367982	ENST00000367979,ENST00000367980	1/25	1/10
1xvp D	C	Q14994	ENST00000367982	ENST00000412844	14/25	7/10
1xvp D	C	Q14994	ENST00000367982	ENST00000367984	5/25	2/10
1xvp D	C	Q14994	ENST00000367982	ENST00000511748,ENST00000508387	25/25	10/10
1xvp D	C	Q14994	ENST00000367982	ENST00000508740	14/25	7/10
1xvp D	C	Q14994	ENST00000367982	ENST00000511676	0/25	0/10
1xvp D	C	Q14994	ENST00000367982	ENST00000515621	0/25	0/10
1xvp D	C	Q14994	ENST00000367982	ENST00000502985,ENST00000511944	25/25	10/10
1xvp D	C	Q14994	ENST00000367982	ENST00000437437	13/25	6/10
1xvp D	C	Q14994	ENST00000367982	ENST00000512372	18/25	8/10
1xvp D	C	Q14994	ENST00000367982	ENST00000428574	14/25	7/10
1xvp D	C	Q14994	ENST00000367982	ENST00000504010	5/25	2/10
1xvp D	C	Q14994	ENST00000367982	ENST00000367983	0/25	0/10
1xvp D	C	Q14994	ENST00000367982	ENST00000442691	13/25	6/10
3n06 B	A	P16471	ENST00000382002	ENST00000231423	0/22	0/9
3n06 B	A	P16471	ENST00000382002	ENST00000310101	0/22	0/9
3n06 B	A	P16471	ENST00000382002	ENST00000397391	4/22	2/9
3n06 B	A	P16471	ENST00000382002	ENST00000513753	0/22	0/9
3n06 B	A	P16471	ENST00000382002	ENST00000348262	0/22	0/9
3n06 B	A	P16471	ENST00000382002	ENST00000511486,ENST00000342362	13/22	5/9
3n06 B	A	P16471	ENST00000382002	ENST00000542609	0/22	0/9
1bi7 B	A	P42771	ENST00000304494	ENST00000530628	24/24	10/10
1bi7 B	A	P42771	ENST00000304494	ENST00000446177	0/24	0/10
1bi7 B	A	P42771	ENST00000304494	ENST00000361570	24/24	10/10
2o8f A	B	P43246	ENST00000233146	ENST00000406134	0/66	0/22
2o8f A	B	P43246	ENST00000233146	ENST00000413880	9/66	3/22
2o8f A	B	P43246	ENST00000233146	ENST00000453755	56/66	19/22
2o8f A	B	P43246	ENST00000233146	ENST00000448533	56/66	19/22
2o8f A	B	P43246	ENST00000233146	ENST00000543555	7/66	3/22
2o8f A	B	P43246	ENST00000233146	ENST00000432737	54/66	19/22
2o8f A	B	P43246	ENST00000233146	ENST00000422810	66/66	22/22
2o8f A	B	P43246	ENST00000233146	ENST00000394792	56/66	19/22
2o8f A	B	P43246	ENST00000233146	ENST00000419559	23/66	9/22
1u7f A	B	P84022	ENST00000327367,ENST00000535241	ENST00000537194	0/21	0/8
1u7f A	B	P84022	ENST00000327367,ENST00000535241	ENST00000540846	0/21	0/8
1u7f A	B	P84022	ENST00000327367,ENST00000535241	ENST00000559092	21/21	8/8
1u7f A	B	P84022	ENST00000327367,ENST00000535241	ENST00000439724	0/21	0/8
1u7f C	B	P84022	ENST00000327367,ENST00000535241	ENST00000537194	0/18	0/7
1u7f C	B	P84022	ENST00000327367,ENST00000535241	ENST00000540846	0/18	0/7
1u7f C	B	P84022	ENST00000327367,ENST00000535241	ENST00000559092	18/18	7/7
1u7f C	B	P84022	ENST00000327367,ENST00000535241	ENST00000439724	0/18	0/7
1y8r A	B	Q9UBE0	ENST00000270225	ENST00000413379	17/39	9/20
1y8r A	B	Q9UBE0	ENST00000270225	ENST00000540850	21/39	11/20
1y8r A	B	Q9UBE0	ENST00000270225	ENST00000392776	17/39	9/20
1y8r A	B	Q9UBE0	ENST00000270225	ENST00000414294	17/39	9/20
3ldq B	A	Q99933	ENST00000472232	ENST00000379700	6/18	3/7
3ldq B	A	Q99933	ENST00000472232	ENST00000379704	0/18	0/7
1p9m A	B	P40189	ENST00000336909,ENST00000381298	ENST00000381294	0/10	0/5
1p9m A	B	P40189	ENST00000336909,ENST00000381298	ENST00000381287,ENST00000522633,ENST00000536319	0/10	0/5
1p9m A	B	P40189	ENST00000336909,ENST00000381298	ENST00000381286	10/10	5/5
1p9m A	B	P40189	ENST00000336909,ENST00000381298	ENST00000381293	8/10	5/5
1p9m A	C	P40189	ENST00000336909,ENST00000381298	ENST00000381294	0/13	0/1
1p9m A	C	P40189	ENST00000336909,ENST00000381298	ENST00000381287,ENST00000522633,ENST00000536319	0/13	0/1
1p9m A	C	P40189	ENST00000336909,ENST00000381298	ENST00000381286	13/13	1/1
1p9m A	C	P40189	ENST00000336909,ENST00000381298	ENST00000381293	0/13	0/1
2onl B	D	Q16539	ENST00000229794	ENST00000310795	4/32	1/9
2onl B	D	Q16539	ENST00000229794	ENST00000468133	3/32	0/9
2onl B	D	Q16539	ENST00000229794	ENST00000229795	1/32	0/9
3k9m B	D	P07858	ENST00000345125,ENST00000434271,ENST00000534510,ENST00000353047,ENST00000453527,ENST00000533455,ENST00000530640,ENST00000531089	ENST00000540571	8/30	6/18
3k9m B	D	P07858	ENST00000345125,ENST00000434271,ENST00000534510,ENST00000353047,ENST00000453527,ENST00000533455,ENST00000530640,ENST00000531089	ENST00000415599	22/30	12/18
3k9m B	D	P07858	ENST00000345125,ENST00000434271,ENST00000534510,ENST00000353047,ENST00000453527,ENST00000533455,ENST00000530640,ENST00000531089	ENST00000541328	8/30	6/18
1jfi C	B	P20226	ENST00000392092,ENST00000230354	ENST00000392091	0/15	0/5
1jfi C	B	P20226	ENST00000392092,ENST00000230354	ENST00000540980	0/15	0/5
1c9b N	M	P20226	ENST00000392092,ENST00000230354	ENST00000392091	0/12	0/4
1c9b N	M	P20226	ENST00000392092,ENST00000230354	ENST00000540980	0/12	0/4
1nvp A	D	P20226	ENST00000392092,ENST00000230354	ENST00000392091	0/12	0/2
1nvp A	D	P20226	ENST00000392092,ENST00000230354	ENST00000540980	0/12	0/2
3jw0 C	A	Q96PU5	ENST00000400345	ENST00000357895	0/22	0/6
3jw0 C	A	Q96PU5	ENST00000400345	ENST00000456173,ENST00000435432	0/22	0/6
3jw0 C	A	Q96PU5	ENST00000400345	ENST00000382850	0/22	0/6
3jw0 C	A	Q96PU5	ENST00000400345	ENST00000356462	0/22	0/6
3jw0 C	A	Q96PU5	ENST00000400345	ENST00000256832	0/22	0/6
3jw0 C	A	Q96PU5	ENST00000400345	ENST00000256830	0/22	0/6
3jw0 C	A	Q96PU5	ENST00000400345	ENST00000456986,ENST00000431212	0/22	0/6
1qbk B	C	Q92973	ENST00000337273	ENST00000506351	0/38	0/14
1qbk B	C	Q92973	ENST00000337273	ENST00000523768,ENST00000454282	5/38	2/14
1qbk B	C	Q92973	ENST00000337273	ENST00000519220	36/38	14/14
1qbk B	C	Q92973	ENST00000337273	ENST00000447967	26/38	8/14
3cxe A	B	P32927	ENST00000403662	ENST00000536485	0/6	0/2
3cxe A	B	P32927	ENST00000403662	ENST00000539104	0/6	0/2
3cxe A	B	P32927	ENST00000403662	ENST00000406230,ENST00000262825	0/6	0/2
1uhl B	A	Q13133	ENST00000467728,ENST00000441012	ENST00000527949	0/19	0/9
1uhl B	A	Q13133	ENST00000467728,ENST00000441012	ENST00000481889	0/19	0/9
1uhl B	A	Q13133	ENST00000467728,ENST00000441012	ENST00000405576	0/19	0/9
1uhl B	A	Q13133	ENST00000467728,ENST00000441012	ENST00000395397	0/19	0/9
1uhl B	A	Q13133	ENST00000467728,ENST00000441012	ENST00000407404,ENST00000405853	0/19	0/9
3rpg C	A	Q99496	ENST00000367510	ENST00000367509	2/11	1/4
3rpg C	B	Q99496	ENST00000367510	ENST00000367509	10/40	3/11
1ibr B	A	Q14974	ENST00000290158	ENST00000540627,ENST00000535458	17/33	7/13
1ibr B	A	Q14974	ENST00000290158	ENST00000537679	23/33	9/13
3ezq C	D	P25445	ENST00000355740	ENST00000357339	0/23	0/10
3ezq C	D	P25445	ENST00000355740	ENST00000355279	23/23	10/10
3ezq C	D	P25445	ENST00000355740	ENST00000540197	3/23	0/10
3ezq C	D	P25445	ENST00000355740	ENST00000352159	20/23	10/10
3ezq C	D	P25445	ENST00000355740	ENST00000371875	16/23	8/10
3gtu A	B	P28161	ENST00000241337	ENST00000414179	18/22	7/9
3gtu A	B	P28161	ENST00000241337	ENST00000369831	0/22	0/9
3gtu A	B	P28161	ENST00000241337	ENST00000369829	0/22	0/9
3gtu A	B	P28161	ENST00000241337	ENST00000460717,ENST00000442650	0/22	0/9
3gtu A	B	P28161	ENST00000241337	ENST00000369827	0/22	0/9
1hyr C	A	Q29983	ENST00000400325,ENST00000547609	ENST00000400322	11/12	5/5
1hyr C	B	Q29983	ENST00000400325,ENST00000547609	ENST00000400322	2/10	0/1
3jvf C	B	Q96F46	ENST00000319363	ENST00000425985	0/22	0/7
3jvf C	A	Q96F46	ENST00000319363	ENST00000425985	0/19	0/5
3kse A	D	P07711	ENST00000340342,ENST00000343150	ENST00000342020	11/23	5/10
2a1t R	C	P13804	ENST00000557943	ENST00000560726	4/6	0/0
2a1t R	C	P13804	ENST00000557943	ENST00000433983	0/6	0/0
2a1t R	C	P13804	ENST00000557943	ENST00000559602	0/6	0/0
2a1u A	B	P13804	ENST00000557943	ENST00000560726	48/72	17/29
2a1u A	B	P13804	ENST00000557943	ENST00000433983	0/72	0/29
2a1u A	B	P13804	ENST00000557943	ENST00000559602	6/72	2/29
2a1t R	D	P13804	ENST00000557943	ENST00000560726	0/5	0/1
2a1t R	D	P13804	ENST00000557943	ENST00000433983	0/5	0/1
2a1t R	D	P13804	ENST00000557943	ENST00000559602	0/5	0/1
1nvp D	A	P52657	ENST00000396063,ENST00000396061,ENST00000396060	ENST00000484743	0/7	0/0
1nvp D	A	P52657	ENST00000396063,ENST00000396061,ENST00000396060	ENST00000396064	7/7	0/0
3m0c C	B	P01130	ENST00000558518	ENST00000535915	0/10	0/4
3m0c C	B	P01130	ENST00000558518	ENST00000545707	0/10	0/4
3m0c C	B	P01130	ENST00000558518	ENST00000561343	0/10	0/4
3m0c C	B	P01130	ENST00000558518	ENST00000455727	0/10	0/4
3m0c C	B	P01130	ENST00000558518	ENST00000557933	0/10	0/4
3m0c C	B	P01130	ENST00000558518	ENST00000558013	0/10	0/4
2gtp B	C	P63096	ENST00000351004	ENST00000457358	0/15	0/5
3bji A	D	P15498	ENST00000304076	ENST00000539284	6/27	1/11
1u7v C	B	Q15796	ENST00000262160,ENST00000402690	ENST00000356825	0/19	0/8
1u7v A	B	Q15796	ENST00000262160,ENST00000402690	ENST00000356825	0/23	0/8
2d9q B	A	Q99062	ENST00000418048,ENST00000361632,ENST00000373106	ENST00000331941,ENST00000373104	0/11	0/7
2d9q B	A	Q99062	ENST00000418048,ENST00000361632,ENST00000373106	ENST00000338937	0/11	0/7
2d9q B	A	Q99062	ENST00000418048,ENST00000361632,ENST00000373106	ENST00000373103,ENST00000440588	0/11	0/7
2xwu B	A	O94829	ENST00000372343	ENST00000372339	28/28	10/10
2pi2 A	E	P15927	ENST00000373912	ENST00000373909	0/26	0/11
2pi2 A	E	P15927	ENST00000373912	ENST00000313433	0/26	0/11
3rpg B	C	P35226	ENST00000376663	ENST00000376691	26/46	8/17
3cki A	B	P78536	ENST00000310823	ENST00000497134	28/28	15/15
3cki A	B	P78536	ENST00000310823	ENST00000538558	28/28	15/15
2y9b H	K	P14678	ENST00000438552	ENST00000339610	11/15	6/6
2y9b H	K	P14678	ENST00000438552	ENST00000303103	0/15	0/6
2y9b H	K	P14678	ENST00000438552	ENST00000381342	0/15	0/6
2y9d O	R	P14678	ENST00000438552	ENST00000339610	18/21	9/9
2y9d O	R	P14678	ENST00000438552	ENST00000303103	0/21	0/9
2y9d O	R	P14678	ENST00000438552	ENST00000381342	0/21	0/9
2y9b H	I	P14678	ENST00000438552	ENST00000339610	8/11	4/5
2y9b H	I	P14678	ENST00000438552	ENST00000303103	0/11	0/5
2y9b H	I	P14678	ENST00000438552	ENST00000381342	0/11	0/5
2io1 D	C	P55854	ENST00000332859	ENST00000397893	12/20	4/6
2io1 D	C	P55854	ENST00000332859	ENST00000397898	12/20	4/6
2io1 D	C	P55854	ENST00000332859	ENST00000411651	0/20	0/6
2r17 C	A	Q96QK1	ENST00000299138	ENST00000541330	0/30	0/13
3ry6 C	B	P12318	ENST00000271450	ENST00000367972	0/6	0/2
3ry6 C	B	P12318	ENST00000271450	ENST00000461298	6/6	2/2
1nfi E	C	P25963	ENST00000216797	ENST00000557389	10/33	6/18
1nfi E	C	P25963	ENST00000216797	ENST00000557140	5/33	3/18
3fey A	B	Q09161	ENST00000375147	ENST00000375130	23/23	10/10
3fey A	C	Q09161	ENST00000375147	ENST00000375130	18/18	0/0
1t08 A	B	P35222	ENST00000349496,ENST00000396183,ENST00000405570,ENST00000396185	ENST00000453024	0/12	0/6
3puf H	I	Q5TBB1	ENST00000336617	ENST00000422660	0/58	0/26
3puf H	I	Q5TBB1	ENST00000336617	ENST00000539292	0/58	0/26
3puf H	G	Q5TBB1	ENST00000336617	ENST00000422660	0/18	0/5
3puf H	G	Q5TBB1	ENST00000336617	ENST00000539292	0/18	0/5
3e0j H	G	Q15054	ENST00000263681	ENST00000532497	31/53	19/28
3e0j H	G	Q15054	ENST00000263681	ENST00000527458	9/53	6/28
3e0j H	G	Q15054	ENST00000263681	ENST00000538052	0/53	0/28
1ldj A	B	Q13616	ENST00000325222,ENST00000409469	ENST00000543583	8/52	5/28
1ldj A	B	Q13616	ENST00000325222,ENST00000409469	ENST00000433865	0/52	0/28
1ldk A	D	Q13616	ENST00000325222,ENST00000409469	ENST00000543583	2/12	1/7
1ldk A	D	Q13616	ENST00000325222,ENST00000409469	ENST00000433865	3/12	1/7
1u6g A	C	Q13616	ENST00000325222,ENST00000409469	ENST00000543583	12/57	8/18
1u6g A	C	Q13616	ENST00000325222,ENST00000409469	ENST00000433865	3/57	0/18
3egd A	C	Q15436	ENST00000307712	ENST00000545328	0/7	0/0
3egd A	C	Q15436	ENST00000307712	ENST00000554645	0/7	0/0
3egd A	C	Q15436	ENST00000307712	ENST00000553970	7/7	0/0
3egd A	C	Q15436	ENST00000307712	ENST00000537403	0/7	0/0
3egd A	C	Q15436	ENST00000307712	ENST00000536508	0/7	0/0
3egd A	C	Q15436	ENST00000307712	ENST00000557280	7/7	0/0
3egd A	C	Q15436	ENST00000307712	ENST00000548032	7/7	0/0
3eg9 A	B	Q15436	ENST00000307712	ENST00000545328	0/14	0/5
3eg9 A	B	Q15436	ENST00000307712	ENST00000554645	0/14	0/5
3eg9 A	B	Q15436	ENST00000307712	ENST00000553970	14/14	5/5
3eg9 A	B	Q15436	ENST00000307712	ENST00000537403	12/14	5/5
3eg9 A	B	Q15436	ENST00000307712	ENST00000536508	0/14	0/5
3eg9 A	B	Q15436	ENST00000307712	ENST00000557280	14/14	5/5
3eg9 A	B	Q15436	ENST00000307712	ENST00000548032	14/14	5/5
2xwb F	A	P00751	ENST00000425368	ENST00000556679	0/8	0/1
2xwb F	B	P00751	ENST00000425368	ENST00000556679	0/40	0/7
2xwb F	J	P00751	ENST00000425368	ENST00000556679	0/13	0/2
3s9l B	D	P02786	ENST00000360110,ENST00000392396	ENST00000540528	18/18	9/9
3s9l B	D	P02786	ENST00000360110,ENST00000392396	ENST00000420415	0/18	0/9
3s9l B	D	P02786	ENST00000360110,ENST00000392396	ENST00000535031	2/18	0/9
1de4 C	A	P02786	ENST00000360110,ENST00000392396	ENST00000540528	19/19	7/7
1de4 C	A	P02786	ENST00000360110,ENST00000392396	ENST00000420415	0/19	0/7
1de4 C	A	P02786	ENST00000360110,ENST00000392396	ENST00000535031	0/19	0/7
2hye C	A	Q13619	ENST00000375440	ENST00000451881,ENST00000326335,ENST00000375441	19/30	5/9
2hye C	D	Q13619	ENST00000375440	ENST00000451881,ENST00000326335,ENST00000375441	0/53	0/27
3q4f F	D	Q9H9Q4	ENST00000356853	ENST00000409720	0/12	0/3
1b6c A	B	P62942	ENST00000400137,ENST00000381719	ENST00000439640	1/17	1/12
1b6c A	B	P62942	ENST00000400137,ENST00000381719	ENST00000381715,ENST00000381724	0/17	0/12
1shy A	B	P14210	ENST00000222390	ENST00000457544	0/21	0/8
1shy A	B	P14210	ENST00000222390	ENST00000444829	21/21	8/8
1shy A	B	P14210	ENST00000222390	ENST00000423064	21/21	8/8
1shy A	B	P14210	ENST00000222390	ENST00000453018	21/21	8/8
1shy A	B	P14210	ENST00000222390	ENST00000354224	21/21	8/8
1shy A	B	P14210	ENST00000222390	ENST00000453411	21/21	8/8
1shy A	B	P14210	ENST00000222390	ENST00000394769	21/21	8/8
2xai D	E	Q96DX5	ENST00000380488	ENST00000380483	16/16	8/8
2xai D	E	Q96DX5	ENST00000380488	ENST00000546332,ENST00000380485	16/16	8/8
2bsk C	D	Q9Y5J7	ENST00000555404,ENST00000395159,ENST00000555061,ENST00000555593	ENST00000556007	11/14	4/4
2bsk C	F	Q9Y5J7	ENST00000555404,ENST00000395159,ENST00000555061,ENST00000555593	ENST00000556007	3/18	0/5
3g33 B	C	P30281	ENST00000372991	ENST00000372987	5/20	3/13
3g33 B	C	P30281	ENST00000372991	ENST00000414200	6/20	2/13
3g33 B	C	P30281	ENST00000372991	ENST00000415497	20/20	13/13
3g33 B	C	P30281	ENST00000372991	ENST00000511642,ENST00000372988	5/20	3/13
3g33 B	C	P30281	ENST00000372991	ENST00000510503	5/20	3/13
2ovq B	A	Q969H0	ENST00000281708	ENST00000263981	0/29	0/14
2ovq B	A	Q969H0	ENST00000281708	ENST00000393956	0/29	0/14
2ovq B	A	Q969H0	ENST00000281708	ENST00000296555	0/29	0/14
2aw2 X	Y	Q7Z6A9	ENST00000334529	ENST00000383680	0/18	0/11
1j9c T	H	P13726	ENST00000334047	ENST00000370207	0/16	0/5
3ho5 B	H	Q96QV1	ENST00000296575	ENST00000434550	14/14	4/4
3s9m C	A	P02787	ENST00000402696	ENST00000264998	6/22	1/5
1xwd C	A	P23945	ENST00000406846	ENST00000541117	17/17	5/5
1xwd C	A	P23945	ENST00000406846	ENST00000346173	0/17	0/5
1xwd C	A	P23945	ENST00000406846	ENST00000304421	3/17	1/5
1xwd C	B	P23945	ENST00000406846	ENST00000541117	15/15	5/5
1xwd C	B	P23945	ENST00000406846	ENST00000346173	1/15	0/5
1xwd C	B	P23945	ENST00000406846	ENST00000304421	0/15	0/5
3rgf B	A	P24863	ENST00000520429	ENST00000518714,ENST00000520371	0/34	0/14
3rgf B	A	P24863	ENST00000520429	ENST00000523799,ENST00000523985	10/34	3/14
3rgf B	A	P24863	ENST00000520429	ENST00000482541	18/34	9/14
3rgf B	A	P24863	ENST00000520429	ENST00000369220	0/34	0/14
2aw2 B	A	Q92956	ENST00000355716	ENST00000409119	0/20	0/7
2aw2 B	A	Q92956	ENST00000355716	ENST00000423768	0/20	0/7
3m0c B	C	Q8NBP7	ENST00000302118	ENST00000543384	2/11	0/3
3m0c B	C	Q8NBP7	ENST00000302118	ENST00000452118	9/11	3/3
3hhm B	A	P27986	ENST00000521381,ENST00000274335,ENST00000521657	ENST00000320694	0/53	0/14
3hhm B	A	P27986	ENST00000521381,ENST00000274335,ENST00000521657	ENST00000396611	0/53	0/14
3hhm B	A	P27986	ENST00000521381,ENST00000274335,ENST00000521657	ENST00000336483	0/53	0/14
3hhm B	A	P27986	ENST00000521381,ENST00000274335,ENST00000521657	ENST00000523872	7/53	0/14
3ggr B	C	O60921	ENST00000258774,ENST00000436444	ENST00000432325	0/17	0/6
3ggr B	A	O60921	ENST00000258774,ENST00000436444	ENST00000432325	0/17	0/4
3qd6 U	E	P25942	ENST00000372285	ENST00000372276	0/9	0/3
3qd6 R	C	P25942	ENST00000372285	ENST00000372276	0/7	0/2
3alq S	C	P20333	ENST00000376259	ENST00000536782	0/11	0/2
3alq S	B	P20333	ENST00000376259	ENST00000536782	0/13	0/4
2nn6 C	F	Q96B26	ENST00000389704	ENST00000379809	10/21	2/8
2nn6 C	D	Q96B26	ENST00000389704	ENST00000379809	0/27	0/8
2nn6 G	D	Q9NQT5	ENST00000327304	ENST00000396521	2/14	0/3
2nn6 G	I	Q9NQT5	ENST00000327304	ENST00000396521	5/11	1/4
3beg A	B	Q96SB4	ENST00000373825	ENST00000423325	0/23	0/9
3beg A	B	Q96SB4	ENST00000373825	ENST00000373822	8/23	4/9
2qyf D	C	Q15013	ENST00000372171	ENST00000451025	0/22	0/8
2nn6 H	B	Q13868	ENST00000372358	ENST00000372352	0/16	0/3
2nn6 H	B	Q13868	ENST00000372358	ENST00000372351	2/16	0/3
2nn6 H	B	Q13868	ENST00000372358	ENST00000546165	0/16	0/3
2nn6 H	B	Q13868	ENST00000372358	ENST00000495699	0/16	0/3
2nn6 H	E	Q13868	ENST00000372358	ENST00000372352	4/22	2/6
2nn6 H	E	Q13868	ENST00000372358	ENST00000372351	0/22	0/6
2nn6 H	E	Q13868	ENST00000372358	ENST00000546165	4/22	2/6
2nn6 H	E	Q13868	ENST00000372358	ENST00000495699	1/22	0/6
2e9w C	A	P21583	ENST00000228280	ENST00000347404	0/17	0/7
2e9w C	A	P21583	ENST00000228280	ENST00000378535	4/17	1/7
3qfb A	C	Q16881	ENST00000525566	ENST00000524698,ENST00000503506	0/7	0/1
3qfb A	C	Q16881	ENST00000525566	ENST00000427956	0/7	0/1
3qfb A	C	Q16881	ENST00000525566	ENST00000354940	0/7	0/1
3qfb A	C	Q16881	ENST00000525566	ENST00000388854	0/7	0/1
3qfb A	C	Q16881	ENST00000525566	ENST00000529546	0/7	0/1
3qfb A	C	Q16881	ENST00000525566	ENST00000526950	0/7	0/1
3qfb A	C	Q16881	ENST00000525566	ENST00000378070	0/7	0/1
3qfb A	C	Q16881	ENST00000525566	ENST00000526390	0/7	0/1
3qfb A	C	Q16881	ENST00000525566	ENST00000526691	0/7	0/1
3qfb A	C	Q16881	ENST00000525566	ENST00000397736	0/7	0/1
3qfb A	C	Q16881	ENST00000525566	ENST00000429002	0/7	0/1
3qfb A	C	Q16881	ENST00000525566	ENST00000540716	0/7	0/1
3qfb A	C	Q16881	ENST00000525566	ENST00000542918	0/7	0/1
2erj E	H	P01589	ENST00000379959	ENST00000256876	0/15	0/6
2erj E	H	P01589	ENST00000379959	ENST00000379954	1/15	1/6
2erj E	H	P01589	ENST00000379959	ENST00000397240	1/15	1/6
3di2 D	C	P16871	ENST00000303115	ENST00000506850	0/11	0/6
3di2 D	C	P16871	ENST00000303115	ENST00000343305	0/11	0/6
3di2 D	C	P16871	ENST00000303115	ENST00000511982	3/11	1/6
3kyc B	A	Q9UBT2	ENST00000246548	ENST00000542624	28/50	13/25
3kyc B	A	Q9UBT2	ENST00000246548	ENST00000439527	18/50	10/25
3r9a D	C	P50542	ENST00000455147,ENST00000420616	ENST00000266564	0/26	0/11
3r9a D	C	P50542	ENST00000455147,ENST00000420616	ENST00000266563	0/26	0/11
3r9a D	C	P50542	ENST00000455147,ENST00000420616	ENST00000434354	0/26	0/11
3r9a D	C	P50542	ENST00000455147,ENST00000420616	ENST00000412720	0/26	0/11
3hhr B	A	P10912	ENST00000230882	ENST00000357703	0/25	0/9
3hhr B	A	P10912	ENST00000230882	ENST00000537449	20/25	8/9
1p8v A	C	P07359	ENST00000438881	ENST00000329125	0/11	0/0
1ook G	B	P07359	ENST00000438881	ENST00000329125	0/15	0/1
2zix B	A	Q96AY2	ENST00000338165	ENST00000511648,ENST00000393271	0/57	0/14
1i4d A	D	P53365	ENST00000396777,ENST00000254584	ENST00000423813	0/16	0/6
1i4d A	D	P53365	ENST00000396777,ENST00000254584	ENST00000525235	5/16	2/6
1i4d A	D	P53365	ENST00000396777,ENST00000254584	ENST00000445086	0/16	0/6
3cuq A	B	Q96H20	ENST00000502492	ENST00000290330	0/38	0/13
3cuq A	C	Q96H20	ENST00000502492	ENST00000290330	0/12	0/3
1f6a A	D	P12319	ENST00000368115	ENST00000368114	0/7	0/1
1f6a A	B	P12319	ENST00000368115	ENST00000368114	0/7	0/3
1bnd B	A	P20783	ENST00000331010	ENST00000423158	0/26	0/8
2a1t S	D	P38117	ENST00000309244	ENST00000354232	0/10	0/5
1efv B	A	P38117	ENST00000309244	ENST00000354232	3/66	1/22
2nna A	B	P01909	ENST00000399678,ENST00000383251,ENST00000399675	ENST00000547692	30/54	12/21
2wnu B	C	P02746	ENST00000314933	ENST00000509305	0/23	0/14
2wnu B	A	P02746	ENST00000314933	ENST00000509305	0/21	0/13
3mi8 A	D	O95150	ENST00000374045	ENST00000374044	0/8	0/1
1bp3 A	B	P01241	ENST00000323322	ENST00000458650	3/25	2/10
1bp3 A	B	P01241	ENST00000323322	ENST00000342364	10/25	3/10
1bp3 A	B	P01241	ENST00000323322	ENST00000351388	10/25	3/10
3hhr A	C	P01241	ENST00000323322	ENST00000458650	0/13	0/4
3hhr A	C	P01241	ENST00000323322	ENST00000342364	5/13	0/4
3hhr A	C	P01241	ENST00000323322	ENST00000351388	0/13	0/4
1jeq A	B	P12956	ENST00000405878,ENST00000360079,ENST00000359308	ENST00000405506	0/179	0/62
1jeq A	B	P12956	ENST00000405878,ENST00000360079,ENST00000359308	ENST00000402409	9/179	3/62
1jeq A	B	P12956	ENST00000405878,ENST00000360079,ENST00000359308	ENST00000428575	3/179	2/62
1jeq A	B	P12956	ENST00000405878,ENST00000360079,ENST00000359308	ENST00000402580	1/179	1/62
1bnd A	B	P23560	ENST00000356660,ENST00000525528,ENST00000525950,ENST00000530861,ENST00000418212,ENST00000395981,ENST00000395978,ENST00000395980,ENST00000395983,ENST00000533131,ENST00000532997,ENST00000533246,ENST00000439476,ENST00000420794	ENST00000528035	10/27	2/9
1bnd A	B	P23560	ENST00000356660,ENST00000525528,ENST00000525950,ENST00000530861,ENST00000418212,ENST00000395981,ENST00000395978,ENST00000395980,ENST00000395983,ENST00000533131,ENST00000532997,ENST00000533246,ENST00000439476,ENST00000420794	ENST00000314915	0/27	0/9
1bnd A	B	P23560	ENST00000356660,ENST00000525528,ENST00000525950,ENST00000530861,ENST00000418212,ENST00000395981,ENST00000395978,ENST00000395980,ENST00000395983,ENST00000533131,ENST00000532997,ENST00000533246,ENST00000439476,ENST00000420794	ENST00000395986	0/27	0/9
1bnd A	B	P23560	ENST00000356660,ENST00000525528,ENST00000525950,ENST00000530861,ENST00000418212,ENST00000395981,ENST00000395978,ENST00000395980,ENST00000395983,ENST00000533131,ENST00000532997,ENST00000533246,ENST00000439476,ENST00000420794	ENST00000438929	0/27	0/9
2nn6 B	H	Q9NPD3	ENST00000316052	ENST00000525936	16/23	6/7
2nn6 B	E	Q9NPD3	ENST00000316052	ENST00000525936	4/14	2/5
1kcg C	A	Q9BZM4	ENST00000438272,ENST00000367339	ENST00000253335	4/7	1/2
1kcg C	A	Q9BZM4	ENST00000438272,ENST00000367339	ENST00000399812	4/7	1/2
1kcg C	B	Q9BZM4	ENST00000438272,ENST00000367339	ENST00000253335	0/10	0/4
1kcg C	B	Q9BZM4	ENST00000438272,ENST00000367339	ENST00000399812	4/10	2/4
1p22 A	B	Q9Y297	ENST00000370187	ENST00000393441	0/24	0/13
1p22 A	B	Q9Y297	ENST00000370187	ENST00000408038	0/24	0/13
1i8l A	C	P33681	ENST00000478182,ENST00000264246	ENST00000383669	0/14	0/7
1i8l A	C	P33681	ENST00000478182,ENST00000264246	ENST00000383668	0/14	0/7
2nvu B	I	Q8TBC4	ENST00000361055	ENST00000540295	5/29	4/14
2nvu B	I	Q8TBC4	ENST00000361055	ENST00000415609	1/29	1/14
2nvu B	I	Q8TBC4	ENST00000361055	ENST00000349511	0/29	0/14
2nvu B	A	Q8TBC4	ENST00000361055	ENST00000540295	29/69	14/35
2nvu B	A	Q8TBC4	ENST00000361055	ENST00000415609	3/69	3/35
2nvu B	A	Q8TBC4	ENST00000361055	ENST00000349511	0/69	0/35
2nvu B	C	Q8TBC4	ENST00000361055	ENST00000540295	16/53	5/18
2nvu B	C	Q8TBC4	ENST00000361055	ENST00000415609	2/53	1/18
2nvu B	C	Q8TBC4	ENST00000361055	ENST00000349511	0/53	0/18
2dyp D	B	Q8N423	ENST00000391749	ENST00000434421	3/14	2/4
2dyp D	B	Q8N423	ENST00000391749	ENST00000314446,ENST00000391748	0/14	0/4
2dyp D	B	Q8N423	ENST00000391749	ENST00000391746	0/14	0/4
2dyp D	A	Q8N423	ENST00000391749	ENST00000434421	7/7	2/2
2dyp D	A	Q8N423	ENST00000391749	ENST00000314446,ENST00000391748	0/7	0/2
2dyp D	A	Q8N423	ENST00000391749	ENST00000391746	0/7	0/2
1akj D	A	P01732	ENST00000283635,ENST00000409511	ENST00000538832	0/12	0/1
1akj D	A	P01732	ENST00000283635,ENST00000409511	ENST00000442577	0/12	0/1
1akj D	A	P01732	ENST00000283635,ENST00000409511	ENST00000456996,ENST00000352580	0/12	0/1
1akj D	A	P01732	ENST00000283635,ENST00000409511	ENST00000409781	0/12	0/1
3qzw J	D	P01732	ENST00000283635,ENST00000409511	ENST00000538832	0/7	0/1
3qzw J	D	P01732	ENST00000283635,ENST00000409511	ENST00000442577	0/7	0/1
3qzw J	D	P01732	ENST00000283635,ENST00000409511	ENST00000456996,ENST00000352580	0/7	0/1
3qzw J	D	P01732	ENST00000283635,ENST00000409511	ENST00000409781	0/7	0/1
3qs7 B	F	P49771	ENST00000204637	ENST00000344019	0/10	0/0
3cdg F	E	P26715	ENST00000544822,ENST00000359151	ENST00000408006,ENST00000347831	0/15	0/4
3cdg F	E	P26715	ENST00000544822,ENST00000359151	ENST00000536188	0/15	0/4
3cdg F	C	P26715	ENST00000544822,ENST00000359151	ENST00000408006,ENST00000347831	0/5	0/0
3cdg F	C	P26715	ENST00000544822,ENST00000359151	ENST00000536188	0/5	0/0
1hh4 A	D	P63000	ENST00000348035	ENST00000356142	0/24	0/11
3bji C	B	P63000	ENST00000348035	ENST00000356142	0/18	0/7
2fju A	B	P63000	ENST00000348035	ENST00000356142	0/11	0/5
1i4d D	A	P63000	ENST00000348035	ENST00000356142	0/13	0/3
2ngr A	B	P60953	ENST00000344548,ENST00000400259	ENST00000315554	0/16	0/4
2ngr A	B	P60953	ENST00000344548,ENST00000400259	ENST00000421089	5/16	0/4
1e96 A	B	P63000	ENST00000348035	ENST00000356142	0/13	0/6
1fdh G	B	P69892	ENST00000336906,ENST00000380259	ENST00000380247	2/8	1/2
1fdh G	B	P69892	ENST00000336906,ENST00000380259	ENST00000380252	0/8	0/2
1fdh H	B	P69892	ENST00000336906,ENST00000380259	ENST00000380247	0/18	0/10
1fdh H	B	P69892	ENST00000336906,ENST00000380259	ENST00000380252	1/18	1/10
2x11 B	A	P52803	ENST00000333274	ENST00000509503	0/16	0/3
3pja C	K	Q15631	ENST00000389682	ENST00000413418	0/20	0/4
3pja C	K	Q15631	ENST00000389682	ENST00000409193	0/20	0/4
3pja C	K	Q15631	ENST00000389682	ENST00000536142	20/20	4/4
3qb5 B	K	Q15631	ENST00000389682	ENST00000413418	4/15	1/6
3qb5 B	K	Q15631	ENST00000389682	ENST00000409193	0/15	0/6
3qb5 B	K	Q15631	ENST00000389682	ENST00000536142	11/15	5/6
3pja C	L	Q15631	ENST00000389682	ENST00000413418	0/25	0/13
3pja C	L	Q15631	ENST00000389682	ENST00000409193	8/25	5/13
3pja C	L	Q15631	ENST00000389682	ENST00000536142	14/25	7/13
3ojy B	A	P07358	ENST00000371237	ENST00000543257	0/57	0/12
3ojy B	A	P07358	ENST00000371237	ENST00000535057	4/57	0/12
3n06 A	B	P01236	ENST00000306482	ENST00000438606	0/24	0/8
2npp A	B	P30153	ENST00000322088	ENST00000391791	5/15	1/3
2npp A	B	P30153	ENST00000322088	ENST00000423369	3/15	0/3
2npp A	B	P30153	ENST00000322088	ENST00000444322	0/15	0/3
2npp A	B	P30153	ENST00000322088	ENST00000436460	15/15	3/3
2npp D	F	P30153	ENST00000322088	ENST00000391791	6/28	1/10
2npp D	F	P30153	ENST00000322088	ENST00000423369	3/28	0/10
2npp D	F	P30153	ENST00000322088	ENST00000444322	3/28	1/10
2npp D	F	P30153	ENST00000322088	ENST00000436460	13/28	2/10
2io1 C	D	Q9HC62	ENST00000296257	ENST00000545472	0/23	0/7
2io1 C	D	Q9HC62	ENST00000296257	ENST00000427465	0/23	0/7
2io1 C	D	Q9HC62	ENST00000296257	ENST00000437107	0/23	0/7
3l4g F	E	Q9NSD9	ENST00000281828	ENST00000536361	9/77	2/33
3l4g B	C	Q9NSD9	ENST00000281828	ENST00000536361	0/41	0/14
1i8l C	A	P16410	ENST00000302823	ENST00000427473	0/11	0/5
1i8l C	A	P16410	ENST00000302823	ENST00000295854	0/11	0/5
1i8l C	A	P16410	ENST00000302823	ENST00000472206	11/11	5/5
1i8l C	A	P16410	ENST00000302823	ENST00000541886	11/11	5/5
2e9x H	F	Q9BRT9	ENST00000518671,ENST00000276533	ENST00000520710	18/39	7/17
2e9x H	F	Q9BRT9	ENST00000518671,ENST00000276533	ENST00000523277	9/39	4/17
2e9x H	E	Q9BRT9	ENST00000518671,ENST00000276533	ENST00000520710	22/33	13/18
2e9x H	E	Q9BRT9	ENST00000518671,ENST00000276533	ENST00000523277	0/33	0/18
2e9x D	C	Q9BRT9	ENST00000518671,ENST00000276533	ENST00000520710	4/5	1/1
2e9x D	C	Q9BRT9	ENST00000518671,ENST00000276533	ENST00000523277	0/5	0/1
3g9v C	D	Q969J5	ENST00000296980	ENST00000349184	1/22	0/7
3g9v C	D	Q969J5	ENST00000296980	ENST00000339602	7/22	2/7
2rgn B	C	Q86VW2	ENST00000286494	ENST00000333972	0/31	0/13
2rgn B	C	Q86VW2	ENST00000286494	ENST00000300189	6/31	4/13
1y6k R	L	Q13651	ENST00000227752	ENST00000536858	0/13	0/1
1y6k R	L	Q13651	ENST00000227752	ENST00000541785	0/13	0/1
1y6k R	L	Q13651	ENST00000227752	ENST00000545409	8/13	1/1
1nlw A	B	Q05195	ENST00000264444	ENST00000540449	0/28	0/13
1gxd C	A	P16035	ENST00000262768	ENST00000536189	0/23	0/8
2gh0 C	A	Q5T4W7	ENST00000372354,ENST00000372359	ENST00000479128,ENST00000472435	13/13	4/4
2gh0 C	A	Q5T4W7	ENST00000372354,ENST00000372359	ENST00000414809,ENST00000498139	0/13	0/4
2gh0 C	A	Q5T4W7	ENST00000372354,ENST00000372359	ENST00000438616	0/13	0/4
3ggr C	A	O60671	ENST00000341754,ENST00000382038	ENST00000542494	0/16	0/5
3ggr C	B	O60671	ENST00000341754,ENST00000382038	ENST00000542494	6/16	3/6
1ira Y	X	P14778	ENST00000233946,ENST00000410023	ENST00000409329,ENST00000424272,ENST00000409288	0/33	0/13
1ira Y	X	P14778	ENST00000233946,ENST00000410023	ENST00000409589	12/33	2/13
1ira Y	X	P14778	ENST00000233946,ENST00000410023	ENST00000409929	0/33	0/13
3q4f D	F	Q13426	ENST00000511817,ENST00000338635	ENST00000396027,ENST00000282268	0/9	0/4
1i2m A	B	P62826	ENST00000392369,ENST00000543796	ENST00000392367	0/24	0/6
1i2m A	B	P62826	ENST00000392369,ENST00000543796	ENST00000541630,ENST00000254675	8/24	1/6
1k5d J	K	P62826	ENST00000392369,ENST00000543796	ENST00000392367	0/49	0/14
1k5d J	K	P62826	ENST00000392369,ENST00000543796	ENST00000541630,ENST00000254675	12/49	2/14
1qbk C	B	P62826	ENST00000392369,ENST00000543796	ENST00000392367	0/39	0/13
1qbk C	B	P62826	ENST00000392369,ENST00000543796	ENST00000541630,ENST00000254675	12/39	5/13
2q9q H	G	Q9BRX5	ENST00000318129	ENST00000426538	0/29	0/11
2q9q H	G	Q9BRX5	ENST00000318129	ENST00000328514	5/29	3/11
2q9q H	E	Q9BRX5	ENST00000318129	ENST00000426538	0/30	0/16
2q9q H	E	Q9BRX5	ENST00000318129	ENST00000328514	8/30	5/16
1jwh D	B	P67870	ENST00000375882,ENST00000375865,ENST00000375866	ENST00000375880	0/6	0/1
1jwh D	B	P67870	ENST00000375882,ENST00000375865,ENST00000375866	ENST00000375885	0/6	0/1
1jwh D	A	P67870	ENST00000375882,ENST00000375865,ENST00000375866	ENST00000375880	8/8	1/1
1jwh D	A	P67870	ENST00000375882,ENST00000375865,ENST00000375866	ENST00000375885	0/8	0/1
3l4g C	D	Q9Y285	ENST00000314606	ENST00000423140	0/83	0/34
3l4g C	B	Q9Y285	ENST00000314606	ENST00000423140	4/32	2/9
2h32 B	A	P15814	ENST00000330377	ENST00000249053	16/16	5/5
1lm8 V	C	P40337	ENST00000256474	ENST00000345392	3/19	1/11
1lm8 V	C	P40337	ENST00000256474	ENST00000450183	3/19	1/11
1p9m B	A	P05231	ENST00000258743,ENST00000404625	ENST00000407492	5/11	2/4
1p9m B	A	P05231	ENST00000258743,ENST00000404625	ENST00000420258	0/11	0/4
1p9m B	A	P05231	ENST00000258743,ENST00000404625	ENST00000401630	0/11	0/4
1p9m B	A	P05231	ENST00000258743,ENST00000404625	ENST00000401651	5/11	2/4
1p9m B	A	P05231	ENST00000258743,ENST00000404625	ENST00000406575	0/11	0/4
1p9m B	C	P05231	ENST00000258743,ENST00000404625	ENST00000407492	2/13	1/7
1p9m B	C	P05231	ENST00000258743,ENST00000404625	ENST00000420258	6/13	4/7
1p9m B	C	P05231	ENST00000258743,ENST00000404625	ENST00000401630	0/13	0/7
1p9m B	C	P05231	ENST00000258743,ENST00000404625	ENST00000401651	8/13	5/7
1p9m B	C	P05231	ENST00000258743,ENST00000404625	ENST00000406575	6/13	4/7
1fq1 A	B	Q16667	ENST00000335183	ENST00000439312	0/13	0/6
1fq1 A	B	Q16667	ENST00000335183	ENST00000395577	0/13	0/6
1fq1 A	B	Q16667	ENST00000335183	ENST00000442975	0/13	0/6
1fq1 A	B	Q16667	ENST00000335183	ENST00000458126	0/13	0/6
1fq1 A	B	Q16667	ENST00000335183	ENST00000556102	3/13	2/6
1fq1 A	B	Q16667	ENST00000335183	ENST00000543789	9/13	5/6
1fq1 A	B	Q16667	ENST00000335183	ENST00000541304	9/13	5/6
3se4 A	B	P17181	ENST00000270139	ENST00000416947	0/19	0/10
3se4 A	B	P17181	ENST00000270139	ENST00000442357	0/19	0/10
2gjx C	D	P07686	ENST00000261416	ENST00000509579	22/32	6/10
2gjx C	D	P07686	ENST00000261416	ENST00000511181	2/32	2/10
3cki B	A	P35625	ENST00000266085	ENST00000538671	9/21	3/6
3cki B	A	P35625	ENST00000266085	ENST00000382049	0/21	0/6
1bh9 B	A	Q15544	ENST00000361288	ENST00000420584	21/32	10/12
1u7v B	A	Q13485	ENST00000398417,ENST00000342988	ENST00000452201	21/21	6/6
1u7v B	C	Q13485	ENST00000398417,ENST00000342988	ENST00000452201	23/23	13/13
1uea B	A	P01033	ENST00000218388	ENST00000456754	7/22	3/9
1uea B	A	P01033	ENST00000218388	ENST00000377018	20/22	7/9
1uea B	A	P01033	ENST00000218388	ENST00000377017	8/22	4/9
1xiw A	B	P07766	ENST00000361763	ENST00000528600	1/18	0/10
2d9q A	B	P09919	ENST00000225474	ENST00000331769	0/11	0/5
2d9q A	B	P09919	ENST00000225474	ENST00000394148	0/11	0/5
2d9q A	B	P09919	ENST00000225474	ENST00000394149	0/11	0/5
2zix A	B	Q96NY9	ENST00000308110,ENST00000437855	ENST00000533035	0/54	0/18
1jfi A	B	Q14919	ENST00000312515	ENST00000527119	27/37	14/17
1jfi A	B	Q14919	ENST00000312515	ENST00000376991	0/37	0/17
1jfi A	B	Q14919	ENST00000312515	ENST00000532933	7/37	3/17
1hh4 D	A	P52565	ENST00000269321,ENST00000541078	ENST00000400721	6/33	2/11
3s6n 2	F	O14893	ENST00000308317	ENST00000250379	0/13	0/0
3s6n 2	F	O14893	ENST00000308317	ENST00000396249	0/13	0/0
3s6n 2	B	O14893	ENST00000308317	ENST00000250379	0/19	0/4
3s6n 2	B	O14893	ENST00000308317	ENST00000396249	3/19	1/4
3s6n 2	E	O14893	ENST00000308317	ENST00000250379	0/12	0/2
3s6n 2	E	O14893	ENST00000308317	ENST00000396249	0/12	0/2
3s6n 2	A	O14893	ENST00000308317	ENST00000250379	2/9	1/2
3s6n 2	A	O14893	ENST00000308317	ENST00000396249	0/9	0/2
1c4z A	D	Q05086	ENST00000397954	ENST00000232165	0/17	0/5
1c4z A	D	Q05086	ENST00000397954	ENST00000356465	0/17	0/5
1c4z A	D	Q05086	ENST00000397954	ENST00000438097,ENST00000428984	0/17	0/5
1qab E	D	P02753	ENST00000371464,ENST00000371467	ENST00000371469	0/9	0/3
1qab E	D	P02753	ENST00000371464,ENST00000371467	ENST00000371463	0/9	0/3
1qab E	A	P02753	ENST00000371464,ENST00000371467	ENST00000371469	0/5	0/1
1qab E	A	P02753	ENST00000371464,ENST00000371467	ENST00000371463	0/5	0/1
2wqa E	C	P02753	ENST00000371464,ENST00000371467	ENST00000371469	0/6	0/1
2wqa E	C	P02753	ENST00000371464,ENST00000371467	ENST00000371463	0/6	0/1
1k5d H	G	P43487	ENST00000331821	ENST00000430524	34/48	12/16
1k5d H	G	P43487	ENST00000331821	ENST00000447917	5/48	3/16
1k5d H	G	P43487	ENST00000331821	ENST00000402752	0/48	0/16
2o25 A	D	P61086	ENST00000261427	ENST00000445950	4/8	1/2
2o25 A	D	P61086	ENST00000261427	ENST00000503368	0/8	0/2
2o25 A	D	P61086	ENST00000261427	ENST00000295963	0/8	0/2
3nvq A	B	O75326	ENST00000261918	ENST00000542748	0/22	0/8
3nvq A	B	O75326	ENST00000261918	ENST00000543145	0/22	0/8
2nvu A	I	Q13564	ENST00000290810	ENST00000379463	0/8	0/0
2nvu A	I	Q13564	ENST00000290810	ENST00000359087	0/8	0/0
2nvu A	I	Q13564	ENST00000290810	ENST00000394074	0/8	0/0
2nvu A	B	Q13564	ENST00000290810	ENST00000379463	8/75	3/37
2nvu A	B	Q13564	ENST00000290810	ENST00000359087	0/75	0/37
2nvu A	B	Q13564	ENST00000290810	ENST00000394074	26/75	11/37
3l2o A	B	P63208	ENST00000353411,ENST00000517625,ENST00000522855	ENST00000521216	4/31	2/7
3l2o A	B	P63208	ENST00000353411,ENST00000517625,ENST00000522855	ENST00000522552	5/31	1/7
1fs2 B	C	P63208	ENST00000353411,ENST00000517625,ENST00000522855	ENST00000521216	2/11	0/3
1fs2 B	C	P63208	ENST00000353411,ENST00000517625,ENST00000522855	ENST00000522552	0/11	0/3
2c9w A	C	O14508	ENST00000340600,ENST00000551556,ENST00000549122,ENST00000536696,ENST00000549206	ENST00000548537	19/19	10/10
2c9w A	C	O14508	ENST00000340600,ENST00000551556,ENST00000549122,ENST00000536696,ENST00000549206	ENST00000539385	0/19	0/10
1jsu C	B	P46527	ENST00000228872	ENST00000535674	18/18	6/6
1jsu C	B	P46527	ENST00000228872	ENST00000396340	0/18	0/6
1jsu C	A	P46527	ENST00000228872	ENST00000535674	0/25	0/9
1jsu C	A	P46527	ENST00000228872	ENST00000396340	0/25	0/9
2q9q C	D	Q14691	ENST00000262460	ENST00000429262	1/35	0/15
2q9q G	F	Q14691	ENST00000262460	ENST00000429262	17/33	7/17
3zyi B	A	Q96CW9	ENST00000393229	ENST00000360670	0/11	0/3
3zyi B	A	Q96CW9	ENST00000393229	ENST00000393228	0/11	0/3
3zyi B	A	Q96CW9	ENST00000393229	ENST00000372179	0/11	0/3
2gjx H	G	P06865	ENST00000268097	ENST00000429918	17/34	6/10
2gjx H	G	P06865	ENST00000268097	ENST00000457859	32/34	9/10
2nn6 I	F	Q9Y3B2	ENST00000370902	ENST00000370886	0/11	0/5
2nn6 I	F	Q9Y3B2	ENST00000370902	ENST00000370884	0/11	0/5
2nn6 I	F	Q9Y3B2	ENST00000370902	ENST00000370885	0/11	0/5
2nn6 I	G	Q9Y3B2	ENST00000370902	ENST00000370886	2/11	0/3
2nn6 I	G	Q9Y3B2	ENST00000370902	ENST00000370884	4/11	2/3
2nn6 I	G	Q9Y3B2	ENST00000370902	ENST00000370885	0/11	0/3
1e96 B	A	P19878	ENST00000367535,ENST00000367536	ENST00000418089	0/12	0/2
1e96 B	A	P19878	ENST00000367535,ENST00000367536	ENST00000413720	0/12	0/2
1wqj I	B	P05019	ENST00000307046	ENST00000337514	0/17	0/6
1wqj I	B	P05019	ENST00000307046	ENST00000392904,ENST00000456098	0/17	0/6
1wqj I	B	P05019	ENST00000307046	ENST00000424202	0/17	0/6
2dsr I	G	P05019	ENST00000307046	ENST00000337514	0/13	0/7
2dsr I	G	P05019	ENST00000307046	ENST00000392904,ENST00000456098	0/13	0/7
2dsr I	G	P05019	ENST00000307046	ENST00000424202	0/13	0/7
2npp B	A	Q13362	ENST00000334743	ENST00000350249	0/13	0/4
2npp B	A	Q13362	ENST00000334743	ENST00000422945	0/13	0/4
2npp B	A	Q13362	ENST00000334743	ENST00000556260	13/13	4/4
2npp B	A	Q13362	ENST00000334743	ENST00000557095	0/13	0/4
2npp B	A	Q13362	ENST00000334743	ENST00000328724	0/13	0/4
2npp B	A	Q13362	ENST00000334743	ENST00000334756	0/13	0/4
2npp B	A	Q13362	ENST00000334743	ENST00000556946	13/13	4/4
2npp B	A	Q13362	ENST00000334743	ENST00000557714	13/13	4/4
2npp B	A	Q13362	ENST00000334743	ENST00000554442	13/13	4/4
2npp B	A	Q13362	ENST00000334743	ENST00000445439	0/13	0/4
3fga B	C	Q13362	ENST00000334743	ENST00000350249	0/24	0/4
3fga B	C	Q13362	ENST00000334743	ENST00000422945	0/24	0/4
3fga B	C	Q13362	ENST00000334743	ENST00000556260	24/24	4/4
3fga B	C	Q13362	ENST00000334743	ENST00000557095	0/24	0/4
3fga B	C	Q13362	ENST00000334743	ENST00000328724	0/24	0/4
3fga B	C	Q13362	ENST00000334743	ENST00000334756	1/24	0/4
3fga B	C	Q13362	ENST00000334743	ENST00000556946	24/24	4/4
3fga B	C	Q13362	ENST00000334743	ENST00000557714	24/24	4/4
3fga B	C	Q13362	ENST00000334743	ENST00000554442	24/24	4/4
3fga B	C	Q13362	ENST00000334743	ENST00000445439	0/24	0/4
2d5r A	B	Q9UIV1	ENST00000361272	ENST00000519918	7/11	3/4
2d5r A	B	Q9UIV1	ENST00000361272	ENST00000523917	7/11	3/4
3n9y A	C	P05108	ENST00000268053	ENST00000541301	20/20	8/8
3n9y A	C	P05108	ENST00000268053	ENST00000358632,ENST00000419019	4/20	0/8
3n9y A	C	P05108	ENST00000268053	ENST00000452422	7/20	1/8
1aui A	B	Q08209	ENST00000394854	ENST00000394853	0/36	0/14
1aui A	B	Q08209	ENST00000394854	ENST00000323055	18/36	8/14
1aui A	B	Q08209	ENST00000394854	ENST00000512215	1/36	0/14
1aui A	B	Q08209	ENST00000394854	ENST00000507176	8/36	2/14
1aui A	B	Q08209	ENST00000394854	ENST00000523694	4/36	1/14
1mox B	D	P00533	ENST00000275493	ENST00000344576	0/34	0/16
1mox B	D	P00533	ENST00000275493	ENST00000454757	8/34	4/16
1mox B	D	P00533	ENST00000275493	ENST00000455089	2/34	0/16
1mox B	D	P00533	ENST00000275493	ENST00000342916	0/34	0/16
1mox B	D	P00533	ENST00000275493	ENST00000420316	10/34	6/16
1mox B	D	P00533	ENST00000275493	ENST00000442591	0/34	0/16
2hev F	R	P23510	ENST00000281834	ENST00000545292,ENST00000367718	0/9	0/2
3og6 B	A	Q8IU57	ENST00000327535	ENST00000374421	0/13	0/5
3og6 B	A	Q8IU57	ENST00000327535	ENST00000374419	3/13	0/5
3og6 B	A	Q8IU57	ENST00000327535	ENST00000374418	3/13	1/5
3og6 B	A	Q8IU57	ENST00000327535	ENST00000327575	0/13	0/5
2zu6 B	A	Q53EL6	ENST00000280154	ENST00000393104	0/32	0/10
2zu6 B	C	Q53EL6	ENST00000280154	ENST00000393104	0/23	0/4
2r17 A	C	Q9UBQ0	ENST00000549578	ENST00000549970,ENST00000447578,ENST00000552130	12/23	5/8
2r17 A	C	Q9UBQ0	ENST00000549578	ENST00000546588	0/23	0/8
2r17 A	C	Q9UBQ0	ENST00000549578	ENST00000397678	0/23	0/8
3kxc A	C	O43617	ENST00000373166	ENST00000373159	3/20	2/11
3kxc A	C	O43617	ENST00000373166	ENST00000373163,ENST00000373162	11/20	6/11
1gxd A	C	P08253	ENST00000219070	ENST00000543485	0/23	0/10
1gxd A	C	P08253	ENST00000219070	ENST00000437642	0/23	0/10
2ode B	A	P57771	ENST00000367557,ENST00000367556,ENST00000483095	ENST00000258302	0/17	0/4
3se4 C	B	P48551	ENST00000342136,ENST00000382241	ENST00000413881	2/19	0/6
3se4 C	B	P48551	ENST00000342136,ENST00000382241	ENST00000342101	0/19	0/6
3se4 C	B	P48551	ENST00000342136,ENST00000382241	ENST00000404220,ENST00000382264	0/19	0/6
3bdw A	B	Q13241	ENST00000336164,ENST00000381907	ENST00000350274	0/15	0/7
3bdw A	B	Q13241	ENST00000336164,ENST00000381907	ENST00000543420	6/15	3/7
3bdw A	B	Q13241	ENST00000336164,ENST00000381907	ENST00000381908	0/15	0/7
3bdw A	B	Q13241	ENST00000336164,ENST00000381907	ENST00000543777	0/15	0/7
3cdg E	C	Q13241	ENST00000336164,ENST00000381907	ENST00000350274	0/13	0/6
3cdg E	C	Q13241	ENST00000336164,ENST00000381907	ENST00000543420	12/13	6/6
3cdg E	C	Q13241	ENST00000336164,ENST00000381907	ENST00000381908	0/13	0/6
3cdg E	C	Q13241	ENST00000336164,ENST00000381907	ENST00000543777	0/13	0/6
2zu6 C	B	P60842	ENST00000293831	ENST00000380512	19/20	2/2
2zu6 C	B	P60842	ENST00000293831	ENST00000396527	8/20	1/2
3di3 A	B	P13232	ENST00000263851	ENST00000520269	6/12	2/3
3di3 A	B	P13232	ENST00000263851	ENST00000379113	6/12	2/3
3di3 A	B	P13232	ENST00000263851	ENST00000541183	12/12	3/3
1ira X	Y	P18510	ENST00000409930	ENST00000361779,ENST00000409052	2/29	0/12
1ira X	Y	P18510	ENST00000409930	ENST00000259206	0/29	0/12
1ira X	Y	P18510	ENST00000409930	ENST00000354115	0/29	0/12
1nfi C	E	Q04206	ENST00000406246	ENST00000308639	0/22	0/6
1nfi C	E	Q04206	ENST00000406246	ENST00000426617	19/22	6/6
1nfi C	E	Q04206	ENST00000406246	ENST00000525693	0/22	0/6
1nfi C	E	Q04206	ENST00000406246	ENST00000545816	0/22	0/6
3gut E	F	Q04206	ENST00000406246	ENST00000308639	0/14	0/8
3gut E	F	Q04206	ENST00000406246	ENST00000426617	6/14	4/8
3gut E	F	Q04206	ENST00000406246	ENST00000525693	0/14	0/8
3gut E	F	Q04206	ENST00000406246	ENST00000545816	0/14	0/8
3ex7 B	A	Q9Y5S9	ENST00000330165	ENST00000369307	0/26	0/8
2ihb B	A	O43665	ENST00000369101	ENST00000369103	0/15	0/4
2ihb B	A	O43665	ENST00000369101	ENST00000392865	0/15	0/4
3e00 D	A	P37231	ENST00000287820	ENST00000397010,ENST00000397012,ENST00000397015,ENST00000309576	0/35	0/12
3e00 D	A	P37231	ENST00000287820	ENST00000397026	0/35	0/12
3e00 D	A	P37231	ENST00000287820	ENST00000539812	26/35	11/12
3e00 D	A	P37231	ENST00000287820	ENST00000397000	26/35	11/12
1xiw B	A	P04234	ENST00000300692	ENST00000529594	16/18	10/11
1xiw B	A	P04234	ENST00000300692	ENST00000392884	3/18	2/11
1aui B	A	P63098	ENST00000234310	ENST00000409752	0/52	0/30
1aui B	A	P63098	ENST00000234310	ENST00000409377	0/52	0/30
1y96 C	D	Q8WXD5	ENST00000281950	ENST00000409011	17/33	6/11
1y96 C	D	Q8WXD5	ENST00000281950	ENST00000409566	17/33	6/11
1b6c H	G	P36897	ENST00000374994	ENST00000540092	0/17	0/10
1b6c H	G	P36897	ENST00000374994	ENST00000550253	0/17	0/10
1b6c H	G	P36897	ENST00000374994	ENST00000552516	0/17	0/10
1b6c H	G	P36897	ENST00000374994	ENST00000374990	1/17	1/10
3e1y G	C	P15170	ENST00000420576	ENST00000439887	0/11	0/3
3e1y G	C	P15170	ENST00000420576	ENST00000434724	0/11	0/3
1uhl A	B	P28702	ENST00000374680	ENST00000544186	0/20	0/10
1uhl A	B	P28702	ENST00000374680	ENST00000374685	0/20	0/10
1uhl A	B	P28702	ENST00000374680	ENST00000413614	20/20	10/10
1f3v B	A	Q12933	ENST00000247668,ENST00000536468	ENST00000359662	0/17	0/8
1f3v B	A	Q12933	ENST00000247668,ENST00000536468	ENST00000371645	0/17	0/8
1mox C	A	P01135	ENST00000295400	ENST00000444975	0/25	0/13
1mox C	A	P01135	ENST00000295400	ENST00000445399	0/25	0/13
1mox C	A	P01135	ENST00000295400	ENST00000418333	0/25	0/13
1mox C	A	P01135	ENST00000295400	ENST00000450929	0/25	0/13
