# Supplementary material for: Alternative splicing tends to avoid partial removals of protein-protein interaction sites
Source: BMC Genomics. 2013 Jun 7;14:379. doi: 10.1186/1471-2164-14-379 (PMC3700808; doi:10.1186/1471-2164-14-379)
Supplement: Additional file 2 — AS of homodimeric interfaces. This table lists, for each pair of PDB chains involved in a homodimeric interaction, the corresponding UniProt Accession Number and ENSTs, the ENSTs of the alternative isoforms with identical coding sequence, along with the fraction of interface residues of both chains missing in those isoforms. [file 1471-2164-14-379-S2.xls]

## Sheet: AS homodimeric
PDB chains	Uniprot AC	ENST interacting	ENST isoform	1th chain spliced interface residues / Total	2th chain spliced interface residues / Total
2p2l C B	P63000	ENST00000348035	ENST00000356142	0/7	0/11
1a4r B A	P60953	ENST00000344548,ENST00000400259	ENST00000315554	8/10	7/9
1a4r B A	P60953	ENST00000344548,ENST00000400259	ENST00000421089	0/10	0/9
6q21 B A	P01112	ENST00000311189,ENST00000451590,ENST00000397596	ENST00000417302,ENST00000397594	4/10	0/11
1rx0 A B	Q9UKU7	ENST00000281182	ENST00000537423	13/37	13/38
1rx0 A B	Q9UKU7	ENST00000281182	ENST00000374752	1/37	1/38
1rx0 A B	Q9UKU7	ENST00000281182	ENST00000543332	33/37	34/38
1rx0 A B	Q9UKU7	ENST00000281182	ENST00000537915	36/37	37/38
1rx0 B D	Q9UKU7	ENST00000281182	ENST00000537423	2/35	2/35
1rx0 B D	Q9UKU7	ENST00000281182	ENST00000374752	3/35	3/35
1rx0 B D	Q9UKU7	ENST00000281182	ENST00000543332	19/35	19/35
1rx0 B D	Q9UKU7	ENST00000281182	ENST00000537915	21/35	21/35
2c74 B A	Q04917	ENST00000248975	ENST00000397492	9/18	10/17
1r1l L I	P01008	ENST00000367698	ENST00000351522	18/21	3/16
2b4x I L	P01008	ENST00000367698	ENST00000351522	1/11	15/18
2hi9 B A	P05154	ENST00000554866,ENST00000553780,ENST00000554276,ENST00000329597	ENST00000537685	0/8	0/8
2hi9 B A	P05154	ENST00000554866,ENST00000553780,ENST00000554276,ENST00000329597	ENST00000438291	0/8	0/8
2hi9 B C	P05154	ENST00000554866,ENST00000553780,ENST00000554276,ENST00000329597	ENST00000537685	3/7	2/6
2hi9 B C	P05154	ENST00000554866,ENST00000553780,ENST00000554276,ENST00000329597	ENST00000438291	3/7	2/6
2f9n A D	Q15661	ENST00000338844	ENST00000461509	0/9	0/8
2f9n A B	Q15661	ENST00000338844	ENST00000461509	0/6	0/5
2ra3 B A	P07477	ENST00000311737	ENST00000529243	0/12	0/11
2ra3 B A	P07477	ENST00000311737	ENST00000486171	0/12	0/11
1fq3 A B	P10144	ENST00000216341	ENST00000382539	5/5	9/9
1fq3 A B	P10144	ENST00000216341	ENST00000382540	4/5	5/9
1fq3 A B	P10144	ENST00000216341	ENST00000382542	0/5	0/9
1fq3 A B	P10144	ENST00000216341	ENST00000415355	0/5	0/9
1fq3 A B	P10144	ENST00000216341	ENST00000526004	4/5	5/9
1pgt B A	P09211	ENST00000398606	ENST00000398603	2/24	2/25
2h16 A D	Q9Y689	ENST00000295087	ENST00000452215,ENST00000428992	4/13	0/15
1hur B A	P84077	ENST00000541182,ENST00000272102,ENST00000540651	ENST00000542941	0/11	0/12
3b2t B A	P21802	ENST00000358487	ENST00000369059	0/32	0/31
3b2t B A	P21802	ENST00000358487	ENST00000360144	0/32	0/31
3b2t B A	P21802	ENST00000358487	ENST00000369060	0/32	0/31
3b2t B A	P21802	ENST00000358487	ENST00000457416	0/32	0/31
3b2t B A	P21802	ENST00000358487	ENST00000351936	0/32	0/31
3b2t B A	P21802	ENST00000358487	ENST00000356226	0/32	0/31
3b2t B A	P21802	ENST00000358487	ENST00000369061	0/32	0/31
3b2t B A	P21802	ENST00000358487	ENST00000357555	0/32	0/31
3b2t B A	P21802	ENST00000358487	ENST00000369062	0/32	0/31
3b2t B A	P21802	ENST00000358487	ENST00000369056	0/32	0/31
3b2t B A	P21802	ENST00000358487	ENST00000346997	0/32	0/31
3b2t B A	P21802	ENST00000358487	ENST00000359354	32/32	31/31
3js2 B A	P11362	ENST00000447712	ENST00000310729	6/7	3/8
3js2 B A	P11362	ENST00000447712	ENST00000532791	0/7	0/8
3js2 B A	P11362	ENST00000447712	ENST00000341462	0/7	0/8
3js2 B A	P11362	ENST00000447712	ENST00000326296	7/7	8/8
3js2 B A	P11362	ENST00000447712	ENST00000356207	0/7	0/8
3js2 B A	P11362	ENST00000447712	ENST00000397103	0/7	0/8
3js2 B A	P11362	ENST00000447712	ENST00000335922	0/7	0/8
3js2 B A	P11362	ENST00000447712	ENST00000397113,ENST00000397091,ENST00000397108	0/7	0/8
3js2 B A	P11362	ENST00000447712	ENST00000326324	0/7	0/8
3js2 B A	P11362	ENST00000447712	ENST00000425967	0/7	0/8
3js2 A B	P11362	ENST00000447712	ENST00000310729	3/8	6/7
3js2 A B	P11362	ENST00000447712	ENST00000532791	0/8	0/7
3js2 A B	P11362	ENST00000447712	ENST00000341462	0/8	0/7
3js2 A B	P11362	ENST00000447712	ENST00000326296	8/8	7/7
3js2 A B	P11362	ENST00000447712	ENST00000356207	0/8	0/7
3js2 A B	P11362	ENST00000447712	ENST00000397103	0/8	0/7
3js2 A B	P11362	ENST00000447712	ENST00000335922	0/8	0/7
3js2 A B	P11362	ENST00000447712	ENST00000397113,ENST00000397091,ENST00000397108	0/8	0/7
3js2 A B	P11362	ENST00000447712	ENST00000326324	0/8	0/7
3js2 A B	P11362	ENST00000447712	ENST00000425967	0/8	0/7
1f13 A B	P00488	ENST00000264870	ENST00000445223	47/52	49/54
1f13 A B	P00488	ENST00000264870	ENST00000441301	1/52	1/54
1l9m A B	Q08188	ENST00000381458	ENST00000420960	0/16	12/14
3dem B A	P48740	ENST00000337774	ENST00000541811	20/20	21/21
3dem B A	P48740	ENST00000337774	ENST00000392470	0/20	0/21
3dem B A	P48740	ENST00000337774	ENST00000169293	0/20	0/21
3dem B A	P48740	ENST00000337774	ENST00000392472	8/20	7/21
3dem B A	P48740	ENST00000337774	ENST00000296280	0/20	0/21
3iuc C A	P11021	ENST00000324460	ENST00000401067	10/10	0/7
3d24 C A	P11474	ENST00000000442,ENST00000405666	ENST00000406310	0/24	0/23
1g5y D B	P19793	ENST00000481739	ENST00000540193	0/23	0/24
3r2a B D	P19793	ENST00000481739	ENST00000540193	0/6	0/9
3cos C D	P08319	ENST00000265512	ENST00000505590,ENST00000508393,ENST00000423445	0/35	0/35
2j5z A C	O75636	ENST00000270879	ENST00000498393	1/9	4/5
2j5z A C	O75636	ENST00000270879	ENST00000354982	0/9	0/5
2j5z A B	O75636	ENST00000270879	ENST00000498393	7/9	3/12
2j5z A B	O75636	ENST00000270879	ENST00000354982	0/9	0/12
2zn9 A B	O75340	ENST00000264933	ENST00000509581	28/28	28/28
2zn9 A B	O75340	ENST00000264933	ENST00000507528	0/28	0/28
2zn9 A B	O75340	ENST00000264933	ENST00000505221	28/28	28/28
1oiv A B	P62491	ENST00000261890	ENST00000435304	0/20	0/20
2h61 A B	P04271	ENST00000291700,ENST00000397648	ENST00000367071	10/30	11/29
2h61 H B	P04271	ENST00000291700,ENST00000397648	ENST00000367071	3/7	6/6
3qx3 B A	Q02880	ENST00000264331	ENST00000542520,ENST00000540199	24/32	24/32
3qx3 B A	Q02880	ENST00000264331	ENST00000435706	0/32	0/32
2y6e B A	Q13107	ENST00000265560	ENST00000351842	0/12	0/10
2y6e B A	Q13107	ENST00000265560	ENST00000415188	12/12	10/10
2y6e B A	Q13107	ENST00000265560	ENST00000416417	12/12	10/10
2y6e C A	Q13107	ENST00000265560	ENST00000351842	0/9	0/6
2y6e C A	Q13107	ENST00000265560	ENST00000415188	9/9	6/6
2y6e C A	Q13107	ENST00000265560	ENST00000416417	9/9	6/6
2y6e D B	Q13107	ENST00000265560	ENST00000351842	0/5	0/8
2y6e D B	Q13107	ENST00000265560	ENST00000415188	5/5	8/8
2y6e D B	Q13107	ENST00000265560	ENST00000416417	5/5	8/8
1qha B A	P19367	ENST00000359426	ENST00000404387	0/32	0/30
1qha B A	P19367	ENST00000359426	ENST00000405407	0/32	0/30
1qha B A	P19367	ENST00000359426	ENST00000360289	0/32	0/30
1qha B A	P19367	ENST00000359426	ENST00000298649	0/32	0/30
1qha B A	P19367	ENST00000359426	ENST00000448642	0/32	0/30
1hci A B	P35609	ENST00000366578	ENST00000546208	27/55	28/56
1hci A B	P35609	ENST00000366578	ENST00000542672	0/55	0/56
2p0r B A	O14815	ENST00000271971	ENST00000366666	4/23	5/26
2p0r B A	O14815	ENST00000271971	ENST00000354537	0/23	0/26
2nqa A B	P17655	ENST00000295006	ENST00000433674	4/19	5/19
2pm8 A B	P06276	ENST00000264381	ENST00000540653	8/13	6/9
1gz3 B C	P23368	ENST00000321341	ENST00000382927	7/16	7/16
1gz3 C D	P23368	ENST00000321341	ENST00000382927	0/42	0/41
1t5a B D	P14618	ENST00000335181	ENST00000327974	10/51	10/53
1t5a B D	P14618	ENST00000335181	ENST00000449901	10/51	10/53
1t5a B D	P14618	ENST00000335181	ENST00000434220	0/51	0/53
1t5a B D	P14618	ENST00000335181	ENST00000389093,ENST00000319622	8/51	8/53
1t5a A B	P14618	ENST00000335181	ENST00000327974	17/24	17/25
1t5a A B	P14618	ENST00000335181	ENST00000449901	1/24	2/25
1t5a A B	P14618	ENST00000335181	ENST00000434220	0/24	0/25
1t5a A B	P14618	ENST00000335181	ENST00000389093,ENST00000319622	17/24	17/25
2hck B A	P08631	ENST00000375852	ENST00000538448,ENST00000520553	0/18	0/21
2hck B A	P08631	ENST00000375852	ENST00000518730	0/18	0/21
2hck B A	P08631	ENST00000375852	ENST00000534862	0/18	0/21
2f9q A C	P10635	ENST00000360608	ENST00000389970	0/19	0/18
2f9q A C	P10635	ENST00000360608	ENST00000359033	0/19	0/18
2f9q A C	P10635	ENST00000360608	ENST00000542856	0/19	0/18
2nnh B A	P10632	ENST00000371270	ENST00000539050	1/5	1/5
2nnh B A	P10632	ENST00000371270	ENST00000535898	0/5	0/5
2nnh B A	P10632	ENST00000371270	ENST00000535868	0/5	0/5
2f9q A B	P10635	ENST00000360608	ENST00000389970	0/7	0/7
2f9q A B	P10635	ENST00000360608	ENST00000359033	0/7	0/7
2f9q A B	P10635	ENST00000360608	ENST00000542856	0/7	0/7
2c9o B C	Q9Y265	ENST00000322623	ENST00000417360	0/40	19/34
2c9o B C	Q9Y265	ENST00000322623	ENST00000464873	8/40	22/34
3ipu A B	Q13133	ENST00000467728,ENST00000441012	ENST00000527949	0/20	0/21
3ipu A B	Q13133	ENST00000467728,ENST00000441012	ENST00000481889	0/20	0/21
3ipu A B	Q13133	ENST00000467728,ENST00000441012	ENST00000405576	0/20	0/21
3ipu A B	Q13133	ENST00000467728,ENST00000441012	ENST00000395397	0/20	0/21
3ipu A B	Q13133	ENST00000467728,ENST00000441012	ENST00000407404,ENST00000405853	0/20	0/21
3t5d A C	Q16181	ENST00000399034	ENST00000537785	0/31	0/30
3t5d A C	Q16181	ENST00000399034	ENST00000435235,ENST00000493670	0/31	0/30
3t5d A C	Q16181	ENST00000399034	ENST00000432293	31/31	30/30
3t5d A C	Q16181	ENST00000399034	ENST00000399035	0/31	0/30
3t5d A C	Q16181	ENST00000399034	ENST00000350320	0/31	0/30
2xsx B A	P13929	ENST00000518175,ENST00000323997	ENST00000519584	0/39	0/41
2pnr F E	Q15120	ENST00000379162	ENST00000441463	0/45	0/45
1db2 A B	P05121	ENST00000223095	ENST00000445463	0/15	0/19
1db2 A B	P05121	ENST00000223095	ENST00000536888	4/15	9/19
3km4 A B	P00797	ENST00000272190	ENST00000545733	0/16	0/15
3km4 A B	P00797	ENST00000272190	ENST00000367195	0/16	0/15
2il2 A B	P00797	ENST00000272190	ENST00000545733	3/19	9/20
2il2 A B	P00797	ENST00000272190	ENST00000367195	3/19	3/20
2iku B A	P00797	ENST00000272190	ENST00000545733	9/21	3/22
2iku B A	P00797	ENST00000272190	ENST00000367195	3/21	3/22
3oag C D	P00797	ENST00000272190	ENST00000545733	8/35	0/37
3oag C D	P00797	ENST00000272190	ENST00000367195	1/35	0/37
1k9i D E	Q9NNX6	ENST00000315599	ENST00000394161	9/9	2/8
1k9i D E	Q9NNX6	ENST00000315599	ENST00000354397	3/9	0/8
1k9i D E	Q9NNX6	ENST00000315599	ENST00000301357	0/9	0/8
1k9i D E	Q9NNX6	ENST00000315599	ENST00000394173	0/9	0/8
1k9i D E	Q9NNX6	ENST00000315599	ENST00000538585	9/9	8/8
1k9i D E	Q9NNX6	ENST00000315599	ENST00000315591	0/9	0/8
1k9i D E	Q9NNX6	ENST00000315599	ENST00000204801	0/9	0/8
1k9j A B	Q9H2X3	ENST00000327325	ENST00000248228	0/10	0/9
1k9j A B	Q9H2X3	ENST00000327325	ENST00000359059	0/10	0/9
1k9j A B	Q9H2X3	ENST00000327325	ENST00000334806	0/10	0/9
1k9j A B	Q9H2X3	ENST00000327325	ENST00000394122	0/10	0/9
1k9j A B	Q9H2X3	ENST00000327325	ENST00000357361	3/10	2/9
1xar A B	Q9H2X3	ENST00000327325	ENST00000248228	0/12	0/12
1xar A B	Q9H2X3	ENST00000327325	ENST00000359059	4/12	4/12
1xar A B	Q9H2X3	ENST00000327325	ENST00000334806	0/12	0/12
1xar A B	Q9H2X3	ENST00000327325	ENST00000394122	0/12	0/12
1xar A B	Q9H2X3	ENST00000327325	ENST00000357361	4/12	7/12
2abj A D	P54687	ENST00000261192	ENST00000539282	0/55	0/54
2abj A D	P54687	ENST00000261192	ENST00000538118	0/55	0/54
2abj A D	P54687	ENST00000261192	ENST00000539780	4/55	4/54
2abj A D	P54687	ENST00000261192	ENST00000342945	4/55	4/54
1xfb I L	P09972	ENST00000395321,ENST00000226253	ENST00000395319	4/23	4/22
1xfb E F	P09972	ENST00000395321,ENST00000226253	ENST00000395319	0/28	0/28
2d4c A B	Q99962	ENST00000380607	ENST00000541215	30/51	30/51
2d4c A B	Q99962	ENST00000380607	ENST00000537391	5/51	6/51
1efx E D	P43627	ENST00000344867	ENST00000400854	7/7	5/5
1efx E D	P43627	ENST00000344867	ENST00000400852	7/7	5/5
1efx E D	P43627	ENST00000344867	ENST00000400853	7/7	5/5
1efx E D	P43627	ENST00000344867	ENST00000400846	7/7	5/5
1efx E D	P43627	ENST00000344867	ENST00000400848	7/7	5/5
1efx E D	P43627	ENST00000344867	ENST00000400875	7/7	5/5
1efx E D	P43627	ENST00000344867	ENST00000400847	7/7	5/5
1efx E D	P43627	ENST00000344867	ENST00000400851	7/7	5/5
1efx E D	P43627	ENST00000344867	ENST00000391731	7/7	5/5
1v5w A B	Q14565	ENST00000216024	ENST00000366173	7/17	15/16
1v5w A B	Q14565	ENST00000216024	ENST00000428462	0/17	13/16
1xjl A B	P07355	ENST00000451270,ENST00000396024,ENST00000421017	ENST00000332680	0/7	0/6
1hak B A	P08758	ENST00000296511	ENST00000512232	0/9	0/9
1hak B A	P08758	ENST00000296511	ENST00000515017	0/9	0/9
1hak B A	P08758	ENST00000296511	ENST00000501272	3/9	3/9
3euf D C	Q16831	ENST00000395564,ENST00000331803,ENST00000341253	ENST00000429491	27/56	27/55
1imb B A	P29218	ENST00000256108	ENST00000449740	0/34	0/32
1imb B A	P29218	ENST00000256108	ENST00000311489	26/34	23/32
3kfx B A	P27707	ENST00000286648	ENST00000504952	0/25	0/28
3kfx B A	P27707	ENST00000286648	ENST00000504730	0/25	0/28
2ljr B A	P0CG30	ENST00000290765	ENST00000404172	0/31	0/29
1bzy D B	P00492	ENST00000298556	ENST00000370796	0/17	0/17
1bzy D C	P00492	ENST00000298556	ENST00000370796	0/31	0/29
3ik7 B A	O15217	ENST00000370963,ENST00000370959	ENST00000370960,ENST00000541324	17/27	17/25
2fg8 D C	P02792	ENST00000331825	ENST00000397259	3/14	4/15
2fg8 F E	P02792	ENST00000331825	ENST00000397259	0/28	0/29
2fg8 D H	P02792	ENST00000331825	ENST00000397259	0/16	0/10
2jev A B	P21673	ENST00000379270	ENST00000379251	52/66	53/67
2jev A B	P21673	ENST00000379270	ENST00000379254	4/66	4/67
2jev A B	P21673	ENST00000379270	ENST00000379253	52/66	53/67
3l7u C B	P15531	ENST00000393196	ENST00000480143	5/14	1/14
3l7u C B	P15531	ENST00000393196	ENST00000336097,ENST00000013034	0/14	0/14
3l7u C B	P15531	ENST00000393196	ENST00000511355	10/14	9/14
3l7u C A	P15531	ENST00000393196	ENST00000480143	1/14	5/14
3l7u C A	P15531	ENST00000393196	ENST00000336097,ENST00000013034	0/14	0/14
3l7u C A	P15531	ENST00000393196	ENST00000511355	9/14	10/14
3hhd B C	P49327	ENST00000306749	ENST00000545909	60/60	59/59
3ff6 A B	O00763	ENST00000377848,ENST00000338432	ENST00000537279	107/123	112/130
3ff6 A B	O00763	ENST00000377848,ENST00000338432	ENST00000543201	59/123	61/130
3ff6 A B	O00763	ENST00000377848,ENST00000338432	ENST00000377854	0/123	0/130
3lmk A B	P41594	ENST00000418177,ENST00000305447	ENST00000305432,ENST00000455756	0/16	0/15
3lmk A B	P41594	ENST00000418177,ENST00000305447	ENST00000393297	0/16	0/15
3lmk A B	P41594	ENST00000418177,ENST00000305447	ENST00000393294	1/16	0/15
3njp A B	P00533	ENST00000275493	ENST00000344576	0/26	0/27
3njp A B	P00533	ENST00000275493	ENST00000454757	0/26	0/27
3njp A B	P00533	ENST00000275493	ENST00000455089	0/26	0/27
3njp A B	P00533	ENST00000275493	ENST00000342916	0/26	0/27
3njp A B	P00533	ENST00000275493	ENST00000420316	3/26	3/27
3njp A B	P00533	ENST00000275493	ENST00000442591	0/26	0/27
1m9k A B	P29474	ENST00000297494	ENST00000484524	0/59	0/57
1m9k A B	P29474	ENST00000297494	ENST00000461406	22/59	21/57
1m9k A B	P29474	ENST00000297494	ENST00000467517	0/59	0/57
3ks9 B A	Q13255	ENST00000282753,ENST00000361719	ENST00000492807,ENST00000392299,ENST00000507907	0/18	0/15
3ks9 B A	Q13255	ENST00000282753,ENST00000361719	ENST00000355289	0/18	0/15
3bg3 A D	P11498	ENST00000393960,ENST00000393958,ENST00000393955	ENST00000524491	30/30	32/32
3bg3 A D	P11498	ENST00000393960,ENST00000393958,ENST00000393955	ENST00000529047	28/30	30/32
3bg3 A D	P11498	ENST00000393960,ENST00000393958,ENST00000393955	ENST00000355677	30/30	32/32
3bg3 B D	P11498	ENST00000393960,ENST00000393958,ENST00000393955	ENST00000524491	10/10	10/10
3bg3 B D	P11498	ENST00000393960,ENST00000393958,ENST00000393955	ENST00000529047	0/10	0/10
3bg3 B D	P11498	ENST00000393960,ENST00000393958,ENST00000393955	ENST00000355677	10/10	10/10
3bg3 C D	P11498	ENST00000393960,ENST00000393958,ENST00000393955	ENST00000524491	9/9	7/7
3bg3 C D	P11498	ENST00000393960,ENST00000393958,ENST00000393955	ENST00000529047	5/9	0/7
3bg3 C D	P11498	ENST00000393960,ENST00000393958,ENST00000393955	ENST00000355677	9/9	7/7
3bg3 A B	P11498	ENST00000393960,ENST00000393958,ENST00000393955	ENST00000524491	13/13	12/12
3bg3 A B	P11498	ENST00000393960,ENST00000393958,ENST00000393955	ENST00000529047	0/13	2/12
3bg3 A B	P11498	ENST00000393960,ENST00000393958,ENST00000393955	ENST00000355677	13/13	12/12
3e7g C D	P35228	ENST00000313735	ENST00000379105	0/53	0/54
3e7g C D	P35228	ENST00000313735	ENST00000302153	0/53	0/54
1nsi B C	P35228	ENST00000313735	ENST00000379105	0/11	0/9
1nsi B C	P35228	ENST00000313735	ENST00000302153	0/11	0/9
1soj L K	Q13370	ENST00000282096	ENST00000455098	0/18	0/17
2z6e B A	Q9Y4D1	ENST00000351081,ENST00000395125	ENST00000360909	0/83	0/81
2z6e B A	Q9Y4D1	ENST00000351081,ENST00000395125	ENST00000358498	10/83	7/81
2z6e B A	Q9Y4D1	ENST00000351081,ENST00000395125	ENST00000556135	83/83	81/81
1w3b A B	O15294	ENST00000373719	ENST00000373701	0/9	0/9
3h44 B A	P14735	ENST00000265986	ENST00000371581	11/11	7/14
1wok C B	P09874	ENST00000366794	ENST00000366790	11/11	8/8
1wok C B	P09874	ENST00000366794	ENST00000366792,ENST00000366791	11/11	8/8
1wok D B	P09874	ENST00000366794	ENST00000366790	16/16	16/16
1wok D B	P09874	ENST00000366794	ENST00000366792,ENST00000366791	16/16	16/16
3ibj B A	O00408	ENST00000334456	ENST00000418754	0/69	0/71
3ibj B A	O00408	ENST00000334456	ENST00000540345,ENST00000444035	0/69	0/71
3ibj B A	O00408	ENST00000334456	ENST00000376450	9/69	10/71
3ibj B A	O00408	ENST00000334456	ENST00000544570	0/69	0/71
1a4i A B	P11586	ENST00000555709	ENST00000555252	0/31	0/30
1a4i A B	P11586	ENST00000555709	ENST00000545908	0/31	0/30
1a4i A B	P11586	ENST00000555709	ENST00000216605	0/31	0/30
2r7g C A	P06400	ENST00000267163	ENST00000542917	0/26	0/25
1p7h L M	Q13469	ENST00000396009	ENST00000371564	0/13	0/15
1p7h L M	Q13469	ENST00000396009	ENST00000414705	0/13	0/15
1p7h L M	Q13469	ENST00000396009	ENST00000371567	13/13	15/15
1a3q B A	Q00653	ENST00000369966,ENST00000189444	ENST00000336486,ENST00000428099	0/15	0/14
2h4m A B	Q92973	ENST00000337273	ENST00000506351	0/13	0/12
2h4m A B	Q92973	ENST00000337273	ENST00000523768,ENST00000454282	0/13	0/12
2h4m A B	Q92973	ENST00000337273	ENST00000519220	0/13	0/12
2h4m A B	Q92973	ENST00000337273	ENST00000447967	13/13	12/12
1gh7 B A	P32927	ENST00000403662	ENST00000536485	17/91	18/89
1gh7 B A	P32927	ENST00000403662	ENST00000539104	0/91	0/89
1gh7 B A	P32927	ENST00000403662	ENST00000406230,ENST00000262825	0/91	0/89
3cd5 B A	P04035	ENST00000287936,ENST00000511206	ENST00000429286	39/93	40/94
3cd5 B A	P04035	ENST00000287936,ENST00000511206	ENST00000544469	0/93	0/94
3cd5 B A	P04035	ENST00000287936,ENST00000511206	ENST00000343975	24/93	26/94
3i8v B A	P27815	ENST00000352831	ENST00000344979	0/17	0/17
3i8v B A	P27815	ENST00000352831	ENST00000380702	0/17	0/17
3i8v B A	P27815	ENST00000352831	ENST00000440014	0/17	0/17
3i8v B A	P27815	ENST00000352831	ENST00000293683	0/17	0/17
2wjx B A	P42262	ENST00000264426	ENST00000296526	0/25	0/26
2wjx B A	P42262	ENST00000264426	ENST00000393815,ENST00000507898,ENST00000449365	0/25	0/26
2wjx B A	P42262	ENST00000264426	ENST00000421983	25/25	26/26
1udu A B	O76074	ENST00000354960	ENST00000264805	0/9	0/12
1udu A B	O76074	ENST00000354960	ENST00000394439	0/9	0/12
3lfv A B	O76074	ENST00000354960	ENST00000264805	0/49	0/50
3lfv A B	O76074	ENST00000354960	ENST00000394439	0/49	0/50
1c4z C A	Q05086	ENST00000397954	ENST00000232165	0/19	0/21
1c4z C A	Q05086	ENST00000397954	ENST00000356465	0/19	0/21
1c4z C A	Q05086	ENST00000397954	ENST00000438097,ENST00000428984	0/19	0/21
1xfd A B	P42658	ENST00000377770	ENST00000404039	0/32	0/31
1xfd A B	P42658	ENST00000377770	ENST00000406326	32/32	31/31
1xfd A B	P42658	ENST00000377770	ENST00000427557	0/32	0/31
1xfd A B	P42658	ENST00000377770	ENST00000332007	0/32	0/31
1olz A B	Q92854	ENST00000422704,ENST00000356444,ENST00000438547,ENST00000450295	ENST00000343780,ENST00000455551,ENST00000339861,ENST00000420987	6/25	4/24
1olz A B	Q92854	ENST00000422704,ENST00000356444,ENST00000438547,ENST00000450295	ENST00000420101	25/25	24/24
3dd1 B A	P06737	ENST00000216392	ENST00000532462	0/45	0/43
3dd1 B A	P06737	ENST00000216392	ENST00000544180	0/45	0/43
3fxi B A	O00206	ENST00000355622	ENST00000394487	0/12	0/12
3be8 B A	Q8N0W4	ENST00000381092,ENST00000538097,ENST00000275857,ENST00000381095	ENST00000381093	0/15	0/15
1qrz D A	P00747	ENST00000308192	ENST00000366924	6/6	9/9
1qrz C A	P00747	ENST00000308192	ENST00000366924	8/8	5/5
2v0o A B	Q0JRZ9	ENST00000430046	ENST00000287761	0/92	0/88
2v0o A B	Q0JRZ9	ENST00000430046	ENST00000512348	15/92	14/88
2v0o A B	Q0JRZ9	ENST00000430046	ENST00000341845	0/92	0/88
1zkn C D	Q08499	ENST00000340635	ENST00000503258	0/12	0/14
1zkn C D	Q08499	ENST00000340635	ENST00000356665	0/12	0/14
1zkn C D	Q08499	ENST00000340635	ENST00000507116	0/12	0/14
1zkn C D	Q08499	ENST00000340635	ENST00000502575	12/12	14/14
1zkn C D	Q08499	ENST00000340635	ENST00000502484,ENST00000546160	0/12	0/14
1zkn C D	Q08499	ENST00000340635	ENST00000360047	0/12	0/14
1zkn C D	Q08499	ENST00000340635	ENST00000358923	0/12	0/14
1zkn C D	Q08499	ENST00000340635	ENST00000317118	0/12	0/14
1zkn C D	Q08499	ENST00000340635	ENST00000405755	0/12	0/14
2fm0 A D	Q08499	ENST00000340635	ENST00000503258	0/5	0/5
2fm0 A D	Q08499	ENST00000340635	ENST00000356665	0/5	0/5
2fm0 A D	Q08499	ENST00000340635	ENST00000507116	0/5	0/5
2fm0 A D	Q08499	ENST00000340635	ENST00000502575	5/5	5/5
2fm0 A D	Q08499	ENST00000340635	ENST00000502484,ENST00000546160	0/5	0/5
2fm0 A D	Q08499	ENST00000340635	ENST00000360047	0/5	0/5
2fm0 A D	Q08499	ENST00000340635	ENST00000358923	0/5	0/5
2fm0 A D	Q08499	ENST00000340635	ENST00000317118	0/5	0/5
2fm0 A D	Q08499	ENST00000340635	ENST00000405755	0/5	0/5
3ebb C D	Q9Y263	ENST00000397292	ENST00000520884	2/20	2/21
3hnd B A	P23921	ENST00000300738	ENST00000534285	0/29	0/29
3hnd B A	P23921	ENST00000300738	ENST00000423050	0/29	0/29
3hnd B A	P23921	ENST00000300738	ENST00000537197	29/29	29/29
2wbi A B	Q709F0	ENST00000264990	ENST00000545291	0/40	0/38
2wbi A B	Q709F0	ENST00000264990	ENST00000481970	40/40	38/38
2wbi A B	Q709F0	ENST00000264990	ENST00000355458	12/40	12/38
3e7c A B	P04150	ENST00000503201,ENST00000343796,ENST00000394464	ENST00000394466,ENST00000231509,ENST00000504572	0/13	0/12
3e7c A B	P04150	ENST00000503201,ENST00000343796,ENST00000394464	ENST00000415690	0/13	0/12
3e7c A B	P04150	ENST00000503201,ENST00000343796,ENST00000394464	ENST00000424646	0/13	0/12
3e7c A B	P04150	ENST00000503201,ENST00000343796,ENST00000394464	ENST00000361001	10/13	10/12
3e7c A B	P04150	ENST00000503201,ENST00000343796,ENST00000394464	ENST00000416954	0/13	0/12
1m2z D A	P04150	ENST00000503201,ENST00000343796,ENST00000394464	ENST00000394466,ENST00000231509,ENST00000504572	0/11	0/11
1m2z D A	P04150	ENST00000503201,ENST00000343796,ENST00000394464	ENST00000415690	0/11	0/11
1m2z D A	P04150	ENST00000503201,ENST00000343796,ENST00000394464	ENST00000424646	0/11	0/11
1m2z D A	P04150	ENST00000503201,ENST00000343796,ENST00000394464	ENST00000361001	11/11	11/11
1m2z D A	P04150	ENST00000503201,ENST00000343796,ENST00000394464	ENST00000416954	0/11	0/11
1ldk B A	Q13616	ENST00000325222,ENST00000409469	ENST00000543583	0/18	0/16
1ldk B A	Q13616	ENST00000325222,ENST00000409469	ENST00000433865	0/18	0/16
1dle B A	P00751	ENST00000425368	ENST00000556679	0/8	0/8
1cx8 B A	P02786	ENST00000360110,ENST00000392396	ENST00000540528	48/48	48/48
1cx8 B A	P02786	ENST00000360110,ENST00000392396	ENST00000420415	0/48	0/48
1cx8 B A	P02786	ENST00000360110,ENST00000392396	ENST00000535031	2/48	2/48
1z68 A B	Q12884	ENST00000188790	ENST00000443424	0/40	0/45
2qnj B A	P27448	ENST00000429436	ENST00000411530	7/7	5/5
2qnj B A	P27448	ENST00000429436	ENST00000553942	0/7	0/5
2qnj B A	P27448	ENST00000429436	ENST00000440884	0/7	0/5
2qnj B A	P27448	ENST00000429436	ENST00000303622	0/7	0/5
2qnj B A	P27448	ENST00000429436	ENST00000335102	0/7	0/5
2qnj B A	P27448	ENST00000429436	ENST00000416682	0/7	0/5
2qnj B A	P27448	ENST00000429436	ENST00000216288	0/7	0/5
3hi7 A B	P19801	ENST00000467291,ENST00000493429,ENST00000360937	ENST00000416793	0/179	0/175
3hi7 A B	P19801	ENST00000467291,ENST00000493429,ENST00000360937	ENST00000487631	139/179	134/175
3hi7 A B	P19801	ENST00000467291,ENST00000493429,ENST00000360937	ENST00000437714	0/179	0/175
1z8l D C	Q04609	ENST00000256999	ENST00000356696	10/40	8/39
1z8l D C	Q04609	ENST00000256999	ENST00000340334	0/40	0/39
1z8l D C	Q04609	ENST00000256999	ENST00000343844	7/40	7/39
1z8l D C	Q04609	ENST00000256999	ENST00000533034	10/40	8/39
1mhl D C	P05164	ENST00000225275	ENST00000340482	0/7	0/7
1s9c J I	P51659	ENST00000256216	ENST00000509514	0/22	0/22
1s9c J I	P51659	ENST00000256216	ENST00000504811	0/22	0/22
1s9c J I	P51659	ENST00000256216	ENST00000510025	0/22	0/22
1s9c J I	P51659	ENST00000256216	ENST00000513628	0/22	0/22
1s9c J I	P51659	ENST00000256216	ENST00000414835	0/22	0/22
1s9c J I	P51659	ENST00000256216	ENST00000515320	0/22	0/22
1zbq D C	P51659	ENST00000256216	ENST00000509514	90/96	89/95
1zbq D C	P51659	ENST00000256216	ENST00000504811	3/96	3/95
1zbq D C	P51659	ENST00000256216	ENST00000510025	3/96	3/95
1zbq D C	P51659	ENST00000256216	ENST00000513628	20/96	19/95
1zbq D C	P51659	ENST00000256216	ENST00000414835	20/96	19/95
1zbq D C	P51659	ENST00000256216	ENST00000515320	1/96	1/95
3q6m A B	P07900	ENST00000216281	ENST00000334701	0/24	0/21
3q6m A B	P07900	ENST00000216281	ENST00000441629	22/24	19/21
3q6n C E	P07900	ENST00000216281	ENST00000334701	0/5	0/5
3q6n C E	P07900	ENST00000216281	ENST00000441629	0/5	0/5
2v4m A B	Q06210	ENST00000357308	ENST00000361060	0/42	0/38
2vxo A B	P49915	ENST00000541628,ENST00000496455	ENST00000537975	12/73	13/72
2vxo A B	P49915	ENST00000541628,ENST00000496455	ENST00000295920	12/73	15/72
3d8b A B	Q6PIW4	ENST00000356889,ENST00000419119,ENST00000395556,ENST00000433017	ENST00000435566	33/33	31/31
3nvq A E	O75326	ENST00000261918	ENST00000542748	0/26	0/26
3nvq A E	O75326	ENST00000261918	ENST00000543145	0/26	0/26
1srq A B	P47736	ENST00000374765	ENST00000374761	0/24	0/23
1srq A B	P47736	ENST00000374765	ENST00000374758	0/24	0/23
1srq A B	P47736	ENST00000374765	ENST00000542643	0/24	0/23
1srq A B	P47736	ENST00000374765	ENST00000374763	0/24	0/23
1srq A B	P47736	ENST00000374765	ENST00000290101	0/24	0/23
1srq A B	P47736	ENST00000374765	ENST00000374757	5/24	5/23
3ljb A B	P20591	ENST00000398598,ENST00000455164,ENST00000398600	ENST00000288383	0/13	0/14
1eak A C	P08253	ENST00000219070	ENST00000543485	0/17	0/18
1eak A C	P08253	ENST00000219070	ENST00000437642	0/17	0/18
1k2p B A	Q06187	ENST00000308731	ENST00000372880	13/19	14/21
1bhg B A	P08236	ENST00000304895	ENST00000421103	0/10	0/11
1bhg B A	P08236	ENST00000304895	ENST00000345660	0/10	0/11
3q7g A B	P51693	ENST00000221891	ENST00000537454	0/31	0/29
3qfa B A	Q16881	ENST00000525566	ENST00000524698,ENST00000503506	0/71	0/71
3qfa B A	Q16881	ENST00000525566	ENST00000427956	0/71	0/71
3qfa B A	Q16881	ENST00000525566	ENST00000354940	0/71	0/71
3qfa B A	Q16881	ENST00000525566	ENST00000388854	0/71	0/71
3qfa B A	Q16881	ENST00000525566	ENST00000529546	0/71	0/71
3qfa B A	Q16881	ENST00000525566	ENST00000526950	0/71	0/71
3qfa B A	Q16881	ENST00000525566	ENST00000378070	2/71	2/71
3qfa B A	Q16881	ENST00000525566	ENST00000526390	0/71	0/71
3qfa B A	Q16881	ENST00000525566	ENST00000526691	0/71	0/71
3qfa B A	Q16881	ENST00000525566	ENST00000397736	0/71	0/71
3qfa B A	Q16881	ENST00000525566	ENST00000429002	0/71	0/71
3qfa B A	Q16881	ENST00000525566	ENST00000540716	0/71	0/71
3qfa B A	Q16881	ENST00000525566	ENST00000542918	0/71	0/71
3omv B A	P04049	ENST00000251849	ENST00000542177	0/20	0/20
3omv B A	P04049	ENST00000251849	ENST00000442415	0/20	0/20
3omv B A	P04049	ENST00000251849	ENST00000534997	0/20	0/20
1m7r A B	Q13614	ENST00000346299	ENST00000393223,ENST00000409459,ENST00000352297	0/13	0/15
2a1s A D	O95453	ENST00000437198	ENST00000341484	1/23	2/24
2a1s A D	O95453	ENST00000437198	ENST00000538472	3/23	3/24
2a1s A D	O95453	ENST00000437198	ENST00000420015	3/23	3/24
2a1s A D	O95453	ENST00000437198	ENST00000539279	22/23	22/24
2j9q B A	P50542	ENST00000455147,ENST00000420616	ENST00000266564	0/18	0/21
2j9q B A	P50542	ENST00000455147,ENST00000420616	ENST00000266563	0/18	0/21
2j9q B A	P50542	ENST00000455147,ENST00000420616	ENST00000434354	0/18	0/21
2j9q B A	P50542	ENST00000455147,ENST00000420616	ENST00000412720	0/18	0/21
3hhr B C	P10912	ENST00000230882	ENST00000357703	0/8	0/11
3hhr B C	P10912	ENST00000230882	ENST00000537449	6/8	7/11
1a81 A E	P43405	ENST00000375746,ENST00000375754	ENST00000375747,ENST00000375751	0/8	0/7
1a81 A C	P43405	ENST00000375746,ENST00000375754	ENST00000375747,ENST00000375751	0/5	0/6
3ooy B A	P29401	ENST00000423525,ENST00000462138	ENST00000414014	20/77	21/78
3ooy B A	P29401	ENST00000423525,ENST00000462138	ENST00000296289	1/77	0/78
3ooy B A	P29401	ENST00000423525,ENST00000462138	ENST00000423516	0/77	0/78
1rd3 B D	P00734	ENST00000311907	ENST00000530231	0/13	0/12
3edt B D	Q9H0B6	ENST00000417856,ENST00000394067,ENST00000316924	ENST00000394065	0/24	0/25
3edt B D	Q9H0B6	ENST00000417856,ENST00000394067,ENST00000316924	ENST00000421552,ENST00000394066	0/24	0/25
3edt B D	Q9H0B6	ENST00000417856,ENST00000394067,ENST00000316924	ENST00000394078	14/24	14/25
2id5 C D	Q96FE5	ENST00000355300	ENST00000561030	0/20	0/18
2id5 C B	Q96FE5	ENST00000355300	ENST00000561030	0/24	0/25
2wz1 A B	Q02153	ENST00000264424	ENST00000505764	0/32	0/35
2wz1 A B	Q02153	ENST00000264424	ENST00000507146	0/32	0/35
2wz1 A B	Q02153	ENST00000264424	ENST00000503520	3/32	4/35
2wz1 A B	Q02153	ENST00000264424	ENST00000502959	0/32	0/35
2wz1 A B	Q02153	ENST00000264424	ENST00000505154,ENST00000513437	0/32	0/35
2ax4 B A	O95340	ENST00000361175	ENST00000456849	0/33	0/34
2ax4 B A	O95340	ENST00000361175	ENST00000427144	0/33	0/34
3gvp C A	Q96HN2	ENST00000325006	ENST00000446544	0/45	0/43
3gvp C A	Q96HN2	ENST00000325006	ENST00000446212	0/45	0/43
3gvp C A	Q96HN2	ENST00000325006	ENST00000490911	0/45	0/43
3gvp C A	Q96HN2	ENST00000325006	ENST00000474594	0/45	0/43
3gvp C A	Q96HN2	ENST00000325006	ENST00000531335	0/45	0/43
3jqz A B	P02768	ENST00000295897	ENST00000329326	0/31	0/32
3jqz A B	P02768	ENST00000295897	ENST00000430202	0/31	0/32
3jqz A B	P02768	ENST00000295897	ENST00000401494	20/31	17/32
3jqz A B	P02768	ENST00000295897	ENST00000509063	0/31	0/32
3jqz A B	P02768	ENST00000295897	ENST00000415165	20/31	17/32
3jqz A B	P02768	ENST00000295897	ENST00000503124	20/31	17/32
2y1w D B	Q86X55	ENST00000327064	ENST00000344150	0/37	0/37
1qzq A B	Q9NUW8	ENST00000393454,ENST00000335725	ENST00000393452	5/10	4/5
1qzq A B	Q9NUW8	ENST00000393454,ENST00000335725	ENST00000555880	5/10	4/5
1qzq A B	Q9NUW8	ENST00000393454,ENST00000335725	ENST00000357382	1/10	0/5
3fo5 B A	Q8WXI4	ENST00000371316	ENST00000343744	0/17	0/17
1ovl F C	P43354	ENST00000409572,ENST00000339562	ENST00000429376	10/10	11/11
1ovl F C	P43354	ENST00000409572,ENST00000339562	ENST00000539077	0/10	0/11
1ovl F C	P43354	ENST00000409572,ENST00000339562	ENST00000426264	0/10	0/11
1ovl F C	P43354	ENST00000409572,ENST00000339562	ENST00000409108	10/10	11/11
1ovl B E	P43354	ENST00000409572,ENST00000339562	ENST00000429376	5/5	4/9
1ovl B E	P43354	ENST00000409572,ENST00000339562	ENST00000539077	0/5	0/9
1ovl B E	P43354	ENST00000409572,ENST00000339562	ENST00000426264	0/5	0/9
1ovl B E	P43354	ENST00000409572,ENST00000339562	ENST00000409108	5/5	4/9
1ovl D E	P43354	ENST00000409572,ENST00000339562	ENST00000429376	11/16	7/17
1ovl D E	P43354	ENST00000409572,ENST00000339562	ENST00000539077	0/16	0/17
1ovl D E	P43354	ENST00000409572,ENST00000339562	ENST00000426264	0/16	0/17
1ovl D E	P43354	ENST00000409572,ENST00000339562	ENST00000409108	11/16	7/17
2i7n B A	Q8TE04	ENST00000307534	ENST00000371774	0/38	0/38
2i7n B A	Q8TE04	ENST00000307534	ENST00000371775	0/38	0/38
2i7n B A	Q8TE04	ENST00000307534	ENST00000322191	18/38	17/38
2i7n B A	Q8TE04	ENST00000307534	ENST00000342512	0/38	0/38
2gtr A B	Q9Y232	ENST00000328908	ENST00000449732,ENST00000343762	0/18	0/20
2gtr A B	Q9Y232	ENST00000328908	ENST00000397588	0/18	0/20
2gtr C B	Q9Y232	ENST00000328908	ENST00000449732,ENST00000343762	0/20	0/17
2gtr C B	Q9Y232	ENST00000328908	ENST00000397588	0/20	0/17
2c46 C B	O60942	ENST00000369485	ENST00000538899	1/14	1/13
2c46 C B	O60942	ENST00000369485	ENST00000369475	0/14	0/13
2c46 C B	O60942	ENST00000369485	ENST00000536746	1/14	1/13
2c46 C B	O60942	ENST00000369485	ENST00000265607	0/14	0/13
2c46 C D	O60942	ENST00000369485	ENST00000538899	2/8	3/9
2c46 C D	O60942	ENST00000369485	ENST00000369475	0/8	0/9
2c46 C D	O60942	ENST00000369485	ENST00000536746	2/8	3/9
2c46 C D	O60942	ENST00000369485	ENST00000265607	0/8	0/9
3bju D B	Q15046	ENST00000302445	ENST00000319410	0/9	0/9
3bju D C	Q15046	ENST00000302445	ENST00000319410	0/83	0/82
3p0u B A	P49116	ENST00000406272,ENST00000425241,ENST00000393102	ENST00000323373	0/26	0/24
1g50 C B	P03372	ENST00000206249,ENST00000338799,ENST00000443427,ENST00000440973	ENST00000431590	0/31	0/29
1g50 C B	P03372	ENST00000206249,ENST00000338799,ENST00000443427,ENST00000440973	ENST00000544394	25/31	24/29
1g50 C B	P03372	ENST00000206249,ENST00000338799,ENST00000443427,ENST00000440973	ENST00000431219	29/31	27/29
1g50 C B	P03372	ENST00000206249,ENST00000338799,ENST00000443427,ENST00000440973	ENST00000456483	0/31	0/29
1g50 C B	P03372	ENST00000206249,ENST00000338799,ENST00000443427,ENST00000440973	ENST00000406599	0/31	0/29
1g50 C B	P03372	ENST00000206249,ENST00000338799,ENST00000443427,ENST00000440973	ENST00000347491	21/31	19/29
2jf9 C A	P03372	ENST00000206249,ENST00000338799,ENST00000443427,ENST00000440973	ENST00000431590	0/7	0/8
2jf9 C A	P03372	ENST00000206249,ENST00000338799,ENST00000443427,ENST00000440973	ENST00000544394	0/7	0/8
2jf9 C A	P03372	ENST00000206249,ENST00000338799,ENST00000443427,ENST00000440973	ENST00000431219	0/7	0/8
2jf9 C A	P03372	ENST00000206249,ENST00000338799,ENST00000443427,ENST00000440973	ENST00000456483	7/7	7/8
2jf9 C A	P03372	ENST00000206249,ENST00000338799,ENST00000443427,ENST00000440973	ENST00000406599	7/7	8/8
2jf9 C A	P03372	ENST00000206249,ENST00000338799,ENST00000443427,ENST00000440973	ENST00000347491	7/7	8/8
1h4r A B	P35240	ENST00000338641	ENST00000347330	4/8	5/10
1h4r A B	P35240	ENST00000338641	ENST00000361452	0/8	0/10
1h4r A B	P35240	ENST00000338641	ENST00000397822	0/8	0/10
1h4r A B	P35240	ENST00000338641	ENST00000403435	0/8	0/10
1h4r A B	P35240	ENST00000338641	ENST00000361676	0/8	0/10
1h4r A B	P35240	ENST00000338641	ENST00000413209	4/8	5/10
1h4r A B	P35240	ENST00000338641	ENST00000397789,ENST00000403999,ENST00000361166	0/8	0/10
1h4r A B	P35240	ENST00000338641	ENST00000353887,ENST00000334961	0/8	0/10
3dyu A B	Q9Y5X1	ENST00000392185,ENST00000539592	ENST00000252631	0/50	0/50
3hk0 B A	Q13322	ENST00000401949,ENST00000398812	ENST00000439599,ENST00000403097	0/14	0/15
3hk0 B A	Q13322	ENST00000401949,ENST00000398812	ENST00000398810,ENST00000335866,ENST00000407526,ENST00000402497,ENST00000406641,ENST00000402578	0/14	0/15
3hk0 B A	Q13322	ENST00000401949,ENST00000398812	ENST00000398791	14/14	15/15
3hk0 B A	Q13322	ENST00000401949,ENST00000398812	ENST00000357271	1/14	3/15
2okj A B	Q99259	ENST00000358196	ENST00000344257,ENST00000375272	80/139	79/137
2yy2 B A	O76083	ENST00000291539	ENST00000335512	0/17	0/17
2yy2 B A	O76083	ENST00000291539	ENST00000398234	0/17	0/17
2yy2 B A	O76083	ENST00000291539	ENST00000539837	0/17	0/17
2yy2 B A	O76083	ENST00000291539	ENST00000398227	0/17	0/17
2yy2 B A	O76083	ENST00000291539	ENST00000349112	0/17	0/17
2yy2 B A	O76083	ENST00000291539	ENST00000335440	0/17	0/17
2yy2 B A	O76083	ENST00000291539	ENST00000398224	0/17	0/17
2yy2 B A	O76083	ENST00000291539	ENST00000380328	0/17	0/17
2yy2 B A	O76083	ENST00000291539	ENST00000398229	0/17	0/17
2yy2 B A	O76083	ENST00000291539	ENST00000398232	0/17	0/17
2yy2 B A	O76083	ENST00000291539	ENST00000398225	0/17	0/17
2yy2 B A	O76083	ENST00000291539	ENST00000398236	0/17	0/17
2yy2 B A	O76083	ENST00000291539	ENST00000328862	0/17	0/17
3n3z B A	O76083	ENST00000291539	ENST00000335512	0/16	0/19
3n3z B A	O76083	ENST00000291539	ENST00000398234	0/16	0/19
3n3z B A	O76083	ENST00000291539	ENST00000539837	0/16	0/19
3n3z B A	O76083	ENST00000291539	ENST00000398227	0/16	0/19
3n3z B A	O76083	ENST00000291539	ENST00000349112	0/16	0/19
3n3z B A	O76083	ENST00000291539	ENST00000335440	0/16	0/19
3n3z B A	O76083	ENST00000291539	ENST00000398224	0/16	0/19
3n3z B A	O76083	ENST00000291539	ENST00000380328	0/16	0/19
3n3z B A	O76083	ENST00000291539	ENST00000398229	0/16	0/19
3n3z B A	O76083	ENST00000291539	ENST00000398232	0/16	0/19
3n3z B A	O76083	ENST00000291539	ENST00000398225	0/16	0/19
3n3z B A	O76083	ENST00000291539	ENST00000398236	0/16	0/19
3n3z B A	O76083	ENST00000291539	ENST00000328862	0/16	0/19
1pkx B A	P31939	ENST00000236959	ENST00000540518	3/117	2/110
1pkx B A	P31939	ENST00000236959	ENST00000435675	0/117	0/110
2b8w B A	P32455	ENST00000370473	ENST00000542693	0/43	0/41
3if8 A B	Q9H900	ENST00000307897	ENST00000446801,ENST00000535141	10/99	0/93
3l4g H F	Q9NSD9	ENST00000281828	ENST00000536361	0/8	0/8
3ihl B A	Q9NRF8	ENST00000443824,ENST00000359276,ENST00000380241	ENST00000380207	6/6	6/6
2p0a A B	O14994	ENST00000332840,ENST00000358763	ENST00000445154	37/37	37/37
2acx A B	P43250	ENST00000355472	ENST00000528793	0/27	0/25
2acx A B	P43250	ENST00000355472	ENST00000355958	0/27	0/25
2acx A B	P43250	ENST00000355472	ENST00000507633	9/27	10/25
2acx A B	P43250	ENST00000355472	ENST00000393576	0/27	0/25
2gse C D	Q16555	ENST00000522745,ENST00000311151	ENST00000545637	10/27	10/28
2gse C D	Q16555	ENST00000522745,ENST00000311151	ENST00000521913,ENST00000523027	3/27	3/28
2gse B D	Q16555	ENST00000522745,ENST00000311151	ENST00000545637	19/19	17/18
2gse B D	Q16555	ENST00000522745,ENST00000311151	ENST00000521913,ENST00000523027	0/19	0/18
1mx9 D C	P23141	ENST00000361503	ENST00000422046	0/32	0/34
1mx9 D C	P23141	ENST00000361503	ENST00000426667	3/32	3/34
1mx9 D C	P23141	ENST00000361503	ENST00000360526	0/32	0/34
2dqz A B	P23141	ENST00000361503	ENST00000422046	0/13	0/12
2dqz A B	P23141	ENST00000361503	ENST00000426667	12/13	0/12
2dqz A B	P23141	ENST00000361503	ENST00000360526	0/13	0/12
2dqz C B	P23141	ENST00000361503	ENST00000422046	0/12	0/13
2dqz C B	P23141	ENST00000361503	ENST00000426667	0/12	12/13
2dqz C B	P23141	ENST00000361503	ENST00000360526	0/12	0/13
3n2n C A	Q9H6X2	ENST00000303714	ENST00000409829	0/8	0/5
3n2n C A	Q9H6X2	ENST00000303714	ENST00000409349	0/8	0/5
3n2n F A	Q9H6X2	ENST00000303714	ENST00000409829	0/7	0/7
3n2n F A	Q9H6X2	ENST00000303714	ENST00000409349	0/7	0/7
3n2n E B	Q9H6X2	ENST00000303714	ENST00000409829	0/9	0/9
3n2n E B	Q9H6X2	ENST00000303714	ENST00000409349	0/9	0/9
2bwj B A	Q9Y6K8	ENST00000354567	ENST00000478255	17/22	16/25
2bwj B A	Q9Y6K8	ENST00000354567	ENST00000344720	0/22	0/25
2qfj B A	Q9UHX1	ENST00000526683	ENST00000313352	0/8	0/12
2qfj B A	Q9UHX1	ENST00000526683	ENST00000527197	0/8	0/12
2qfj B A	Q9UHX1	ENST00000526683	ENST00000456095	0/8	0/12
2qfj B A	Q9UHX1	ENST00000526683	ENST00000349157	0/8	0/12
2qfj B A	Q9UHX1	ENST00000526683	ENST00000453551	0/8	0/12
1l1f D E	P00367	ENST00000277865	ENST00000513510	0/40	0/27
1l1f D E	P00367	ENST00000277865	ENST00000394415	0/40	0/27
1l1f D E	P00367	ENST00000277865	ENST00000537649	1/40	0/27
1l1f D E	P00367	ENST00000277865	ENST00000544149	1/40	0/27
1l1f A E	P00367	ENST00000277865	ENST00000513510	0/30	0/30
1l1f A E	P00367	ENST00000277865	ENST00000394415	20/30	20/30
1l1f A E	P00367	ENST00000277865	ENST00000537649	21/30	21/30
1l1f A E	P00367	ENST00000277865	ENST00000544149	21/30	21/30
1jiq A B	P06744	ENST00000356487	ENST00000415930	3/132	3/131
1o7a B A	P07686	ENST00000261416	ENST00000509579	20/30	19/29
1o7a B A	P07686	ENST00000261416	ENST00000511181	2/30	2/29
3ans A B	P34913	ENST00000521400	ENST00000380476	0/15	0/16
3ans A B	P34913	ENST00000521400	ENST00000518379	4/15	4/16
3ans A B	P34913	ENST00000521400	ENST00000517536	6/15	7/16
3ans A B	P34913	ENST00000521400	ENST00000415449	4/15	4/16
3ans A B	P34913	ENST00000521400	ENST00000521780	0/15	0/16
3b7k A C	Q8WYK0	ENST00000307624	ENST00000513751	20/25	4/23
2uyy A B	Q49A26	ENST00000321919	ENST00000436648	0/53	0/53
2uyy A B	Q49A26	ENST00000321919	ENST00000381983	0/53	0/53
1dd1 A B	Q13485	ENST00000398417,ENST00000342988	ENST00000452201	17/17	19/19
1dd1 C B	Q13485	ENST00000398417,ENST00000342988	ENST00000452201	17/17	17/17
1y2o B A	Q9UQB8	ENST00000321300	ENST00000416299	37/74	33/70
1y2o B A	Q9UQB8	ENST00000321300	ENST00000428708	0/74	0/70
1y2o B A	Q9UQB8	ENST00000321300	ENST00000435091	0/74	0/70
1y2o B A	Q9UQB8	ENST00000321300	ENST00000392411	34/74	30/70
1y2o B A	Q9UQB8	ENST00000321300	ENST00000321280	0/74	0/70
2a19 B C	P19525	ENST00000395127,ENST00000233057	ENST00000405334	7/20	8/19
1m54 A B	P35520	ENST00000398165,ENST00000359624,ENST00000398158,ENST00000352178	ENST00000544202	6/34	8/37
1m54 A B	P35520	ENST00000398165,ENST00000359624,ENST00000398158,ENST00000352178	ENST00000398168	0/34	0/37
1m54 A B	P35520	ENST00000398165,ENST00000359624,ENST00000398158,ENST00000352178	ENST00000539520	0/34	0/37
3i6u A B	O96017	ENST00000328354,ENST00000405598,ENST00000404276	ENST00000382563	34/37	36/39
3i6u A B	O96017	ENST00000328354,ENST00000405598,ENST00000404276	ENST00000382580	0/37	0/39
3i6u A B	O96017	ENST00000328354,ENST00000405598,ENST00000404276	ENST00000382566	7/37	5/39
3i6u A B	O96017	ENST00000328354,ENST00000405598,ENST00000404276	ENST00000403642,ENST00000382578	10/37	11/39
3i6u A B	O96017	ENST00000328354,ENST00000405598,ENST00000404276	ENST00000348295,ENST00000402731	0/37	0/39
3i6u A B	O96017	ENST00000328354,ENST00000405598,ENST00000404276	ENST00000382565	35/37	37/39
3i6u A B	O96017	ENST00000328354,ENST00000405598,ENST00000404276	ENST00000544772	18/37	21/39
2fim B A	O00294	ENST00000229771	ENST00000322263	0/9	0/7
1jdp A B	P17342	ENST00000265074	ENST00000434067	13/13	11/11
1jdp A B	P17342	ENST00000265074	ENST00000415167	0/13	0/11
1jdp A B	P17342	ENST00000265074	ENST00000415685	13/13	11/11
2j6l E F	P49419	ENST00000409134	ENST00000447989	0/61	0/60
2j6l E F	P49419	ENST00000409134	ENST00000437170	15/61	15/60
2j6l E F	P49419	ENST00000409134	ENST00000553117	0/61	0/60
2j6l D B	P49419	ENST00000409134	ENST00000447989	0/15	0/15
2j6l D B	P49419	ENST00000409134	ENST00000437170	10/15	10/15
2j6l D B	P49419	ENST00000409134	ENST00000553117	0/15	0/15
3gxi C D	P04062	ENST00000327247,ENST00000368373	ENST00000536555	0/11	0/10
3gxi C D	P04062	ENST00000327247,ENST00000368373	ENST00000427500	0/11	0/10
3gxi C D	P04062	ENST00000327247,ENST00000368373	ENST00000536770	0/11	0/10
3gxi C D	P04062	ENST00000327247,ENST00000368373	ENST00000428024	0/11	0/10
3gxi C D	P04062	ENST00000327247,ENST00000368373	ENST00000402928	0/11	0/10
3gxi C B	P04062	ENST00000327247,ENST00000368373	ENST00000536555	0/15	0/17
3gxi C B	P04062	ENST00000327247,ENST00000368373	ENST00000427500	0/15	2/17
3gxi C B	P04062	ENST00000327247,ENST00000368373	ENST00000536770	0/15	2/17
3gxi C B	P04062	ENST00000327247,ENST00000368373	ENST00000428024	0/15	0/17
3gxi C B	P04062	ENST00000327247,ENST00000368373	ENST00000402928	0/15	0/17
3ke0 A B	P04062	ENST00000327247,ENST00000368373	ENST00000536555	0/9	0/8
3ke0 A B	P04062	ENST00000327247,ENST00000368373	ENST00000427500	0/9	0/8
3ke0 A B	P04062	ENST00000327247,ENST00000368373	ENST00000536770	8/9	0/8
3ke0 A B	P04062	ENST00000327247,ENST00000368373	ENST00000428024	6/9	0/8
3ke0 A B	P04062	ENST00000327247,ENST00000368373	ENST00000402928	0/9	0/8
2g76 A B	O43175	ENST00000369409	ENST00000369407	0/53	0/55
2g76 A B	O43175	ENST00000369409	ENST00000537497	16/53	16/55
1h9u A B	P28702	ENST00000374680	ENST00000544186	1/25	1/25
1h9u A B	P28702	ENST00000374680	ENST00000374685	1/25	1/25
1h9u A B	P28702	ENST00000374680	ENST00000413614	25/25	25/25
1h9u A C	P28702	ENST00000374680	ENST00000544186	0/10	0/10
1h9u A C	P28702	ENST00000374680	ENST00000374685	0/10	0/10
1h9u A C	P28702	ENST00000374680	ENST00000413614	10/10	10/10
3mtg A B	O43865	ENST00000369799	ENST00000393614,ENST00000359172	0/56	0/56
1u3r A B	Q92731	ENST00000341099	ENST00000557772	1/22	1/21
1u3r A B	Q92731	ENST00000341099	ENST00000542956	1/22	1/21
1u3r A B	Q92731	ENST00000341099	ENST00000555278,ENST00000357782	1/22	1/21
1u3r A B	Q92731	ENST00000341099	ENST00000553796	1/22	1/21
1u3r A B	Q92731	ENST00000341099	ENST00000267525	2/22	4/21
1u3r A B	Q92731	ENST00000341099	ENST00000353772,ENST00000554572,ENST00000358599	1/22	1/21
2xsn A D	P07101	ENST00000381178	ENST00000333684	7/39	7/42
2xsn A D	P07101	ENST00000381178	ENST00000352909	0/39	0/42
2xsn A D	P07101	ENST00000381178	ENST00000381175	0/39	0/42
3dak A D	O95747	ENST00000311806	ENST00000446845	0/41	0/41
3dak A B	O95747	ENST00000311806	ENST00000446845	0/11	0/12
2vwi B A	O95747	ENST00000311806	ENST00000446845	0/7	0/6
2vwi D C	O95747	ENST00000311806	ENST00000446845	0/11	0/9
3a60 A B	P23443	ENST00000225577	ENST00000443572	0/35	0/36
3a60 A B	P23443	ENST00000225577	ENST00000406116	0/35	0/36
3a60 A B	P23443	ENST00000225577	ENST00000393021	0/35	0/36
2gh5 B A	P00390	ENST00000221130	ENST00000414019	0/67	0/68
2gh5 B A	P00390	ENST00000221130	ENST00000546342	0/67	0/68
2gh5 B A	P00390	ENST00000221130	ENST00000537535	0/67	0/68
2gh5 B A	P00390	ENST00000221130	ENST00000541648	0/67	0/68
1jv1 B A	Q16222	ENST00000271469,ENST00000367925	ENST00000367924	1/42	1/45
1jv1 B A	Q16222	ENST00000271469,ENST00000367925	ENST00000367926	1/42	1/45
2p6b C A	Q08209	ENST00000394854	ENST00000394853	0/5	0/5
2p6b C A	Q08209	ENST00000394854	ENST00000323055	1/5	4/5
2p6b C A	Q08209	ENST00000394854	ENST00000512215	4/5	1/5
2p6b C A	Q08209	ENST00000394854	ENST00000507176	0/5	0/5
2p6b C A	Q08209	ENST00000394854	ENST00000523694	0/5	0/5
1ojd F E	P27338	ENST00000378069	ENST00000538942	12/40	12/39
1ojd F E	P27338	ENST00000378069	ENST00000536181	0/40	0/39
3dlx A B	P55809	ENST00000196371	ENST00000510634,ENST00000512084	48/48	47/47
3dlx A B	P55809	ENST00000196371	ENST00000509987	12/48	12/47
2p8u B A	Q01581	ENST00000325110,ENST00000433297	ENST00000545275	6/64	5/63
3l0l B A	P51449	ENST00000318247	ENST00000392697	0/16	0/16
3l0l B A	P51449	ENST00000318247	ENST00000356728	0/16	0/16
2x6v A B	Q99593	ENST00000405440,ENST00000310346	ENST00000526441	0/18	0/18
2x6v A B	Q99593	ENST00000405440,ENST00000310346	ENST00000349716	0/18	0/18
2x6v A B	Q99593	ENST00000405440,ENST00000310346	ENST00000448888	2/18	1/18
3inj G H	P05091	ENST00000261733	ENST00000553044	0/58	0/56
3inj G H	P05091	ENST00000261733	ENST00000416293	1/58	1/56
3inj G H	P05091	ENST00000261733	ENST00000552234	1/58	1/56
3alp B A	Q15223	ENST00000264025	ENST00000340882	0/19	0/19
3alp B A	Q15223	ENST00000264025	ENST00000341398	0/19	0/19
2bhl B A	P11413	ENST00000393564,ENST00000291567	ENST00000393562	0/49	0/52
2bhl B A	P11413	ENST00000393564,ENST00000291567	ENST00000369620	0/49	0/52
3lgd B A	Q9NZK5	ENST00000399839,ENST00000399837,ENST00000262607	ENST00000449907	6/45	7/46
3lgd B A	Q9NZK5	ENST00000399839,ENST00000399837,ENST00000262607	ENST00000330232	13/45	14/46
2ofv A B	P06239	ENST00000336890	ENST00000333070	0/10	0/15
2ofv A B	P06239	ENST00000336890	ENST00000436824	0/10	0/15
2ofv A B	P06239	ENST00000336890	ENST00000373564	6/10	5/15
2ofv A B	P06239	ENST00000336890	ENST00000398345	6/10	4/15
1x27 C E	P06239	ENST00000336890	ENST00000333070	0/20	0/20
1x27 C E	P06239	ENST00000336890	ENST00000436824	0/20	0/20
1x27 C E	P06239	ENST00000336890	ENST00000373564	5/20	5/20
1x27 C E	P06239	ENST00000336890	ENST00000398345	20/20	20/20
1zy8 G H	P09622	ENST00000205402,ENST00000417551	ENST00000440410	4/77	4/79
1zy8 G H	P09622	ENST00000205402,ENST00000417551	ENST00000537148	13/77	15/79
1zy8 G H	P09622	ENST00000205402,ENST00000417551	ENST00000539590	0/77	0/79
1zy8 G H	P09622	ENST00000205402,ENST00000417551	ENST00000437604	0/77	0/79
2wya D A	P54868	ENST00000369406	ENST00000544913	1/63	1/62
2i4p B A	P37231	ENST00000287820	ENST00000397010,ENST00000397012,ENST00000397015,ENST00000309576	0/15	0/15
2i4p B A	P37231	ENST00000287820	ENST00000397026	0/15	0/15
2i4p B A	P37231	ENST00000287820	ENST00000539812	15/15	15/15
2i4p B A	P37231	ENST00000287820	ENST00000397000	15/15	15/15
3noa A B	P37231	ENST00000287820	ENST00000397010,ENST00000397012,ENST00000397015,ENST00000309576	0/12	0/16
3noa A B	P37231	ENST00000287820	ENST00000397026	0/12	0/16
3noa A B	P37231	ENST00000287820	ENST00000539812	9/12	16/16
3noa A B	P37231	ENST00000287820	ENST00000397000	9/12	16/16
1ias C B	P36897	ENST00000374994	ENST00000540092	6/14	0/11
1ias C B	P36897	ENST00000374994	ENST00000550253	0/14	0/11
1ias C B	P36897	ENST00000374994	ENST00000552516	0/14	0/11
1ias C B	P36897	ENST00000374994	ENST00000374990	0/14	11/11
1ias E D	P36897	ENST00000374994	ENST00000540092	0/10	6/12
1ias E D	P36897	ENST00000374994	ENST00000550253	0/10	0/12
1ias E D	P36897	ENST00000374994	ENST00000552516	0/10	0/12
1ias E D	P36897	ENST00000374994	ENST00000374990	10/10	0/12
3ohh B A	P56817	ENST00000313005	ENST00000445823	0/14	0/14
3ohh B A	P56817	ENST00000313005	ENST00000510630	0/14	0/14
3ohh B A	P56817	ENST00000313005	ENST00000528053	0/14	0/14
3ohh B A	P56817	ENST00000313005	ENST00000392937	0/14	0/14
3ohh B A	P56817	ENST00000313005	ENST00000292095	4/14	4/14
3ohh B A	P56817	ENST00000313005	ENST00000428381	0/14	0/14
3ohh B A	P56817	ENST00000313005	ENST00000513780	0/14	0/14
1ca9 A C	Q12933	ENST00000247668,ENST00000536468	ENST00000359662	0/18	0/13
1ca9 A C	Q12933	ENST00000247668,ENST00000536468	ENST00000371645	0/18	0/13
3itk D C	O60701	ENST00000316423,ENST00000506179	ENST00000507089	0/55	0/55
3itk D C	O60701	ENST00000316423,ENST00000506179	ENST00000501493	0/55	0/55
3itk E C	O60701	ENST00000316423,ENST00000506179	ENST00000507089	3/16	0/14
3itk E C	O60701	ENST00000316423,ENST00000506179	ENST00000501493	15/16	0/14
3khu C E	O60701	ENST00000316423,ENST00000506179	ENST00000507089	0/12	3/15
3khu C E	O60701	ENST00000316423,ENST00000506179	ENST00000501493	0/12	14/15
2ayn A C	P54578	ENST00000261601	ENST00000400266	0/7	0/7
2ayn A C	P54578	ENST00000261601	ENST00000383589	0/7	0/7
2ayn C B	P54578	ENST00000261601	ENST00000400266	0/8	0/7
2ayn C B	P54578	ENST00000261601	ENST00000383589	0/8	0/7
2iw2 B A	P12955	ENST00000244137	ENST00000397032	5/58	5/58
2iw2 B A	P12955	ENST00000244137	ENST00000436370	7/58	6/58
3n0t B A	Q9UHL4	ENST00000371579	ENST00000443858	35/35	37/37
2e5d B A	P43490	ENST00000222553	ENST00000354289	17/89	15/87
1fg9 E C	P15260	ENST00000367739	ENST00000418947	0/8	0/9
1fg9 E C	P15260	ENST00000367739	ENST00000367735	5/8	7/9
1fg9 E C	P15260	ENST00000367739	ENST00000543628	0/8	0/9
2vq3 B A	Q658P3	ENST00000393108,ENST00000354888,ENST00000393107,ENST00000425223,ENST00000393106	ENST00000393110	0/15	0/12
2vq3 B A	Q658P3	ENST00000393108,ENST00000354888,ENST00000393107,ENST00000425223,ENST00000393106	ENST00000450943,ENST00000409811	0/15	0/12
2vq3 B A	Q658P3	ENST00000393108,ENST00000354888,ENST00000393107,ENST00000425223,ENST00000393106	ENST00000546236	15/15	12/12
3haj B A	Q9UNF0	ENST00000403744,ENST00000263246,ENST00000402229	ENST00000337959,ENST00000407585	0/80	0/77
2vd6 D A	P30566	ENST00000216194	ENST00000454266	0/54	0/55
2vd6 D A	P30566	ENST00000216194	ENST00000544206	30/54	31/55
2vd6 D A	P30566	ENST00000216194	ENST00000537028	24/54	24/55
2vd6 D A	P30566	ENST00000216194	ENST00000342312	0/54	0/55
1m1l A D	Q9UMX1	ENST00000369902	ENST00000369899	0/14	0/12
1m1l A D	Q9UMX1	ENST00000369902	ENST00000423559	0/14	0/12
1m1l A B	Q9UMX1	ENST00000369902	ENST00000369899	0/10	0/10
1m1l A B	Q9UMX1	ENST00000369902	ENST00000423559	0/10	0/10
2jkv B A	P52209	ENST00000270776	ENST00000543846	5/117	5/118
2jkv B A	P52209	ENST00000270776	ENST00000541529	0/117	0/118
2jkv B A	P52209	ENST00000270776	ENST00000538557	2/117	2/118
2otp A B	Q8N149	ENST00000391738,ENST00000251377	ENST00000391737	0/85	0/79
2otp A B	Q8N149	ENST00000391738,ENST00000251377	ENST00000251376	0/85	0/79
2wk6 B A	P19971	ENST00000252029,ENST00000395680,ENST00000395678	ENST00000395681	0/25	0/24
3d0e B A	P31751	ENST00000392038,ENST00000424901	ENST00000358335	8/8	10/10
3d0e B A	P31751	ENST00000392038,ENST00000424901	ENST00000311278	0/8	1/10
3d0e B A	P31751	ENST00000392038,ENST00000424901	ENST00000391844	0/8	0/10
3d0e B A	P31751	ENST00000392038,ENST00000424901	ENST00000537834	3/8	6/10
1ivy A B	P10619	ENST00000191018	ENST00000372484	0/29	0/34
1ivy A B	P10619	ENST00000191018	ENST00000354880	0/29	0/34
3g3d A B	P11172	ENST00000232607	ENST00000538242	0/41	0/42
3g3d A B	P11172	ENST00000232607	ENST00000536109	0/41	0/42
3g3d A B	P11172	ENST00000232607	ENST00000413078	20/41	21/42
2wns B A	P11172	ENST00000232607	ENST00000538242	25/25	23/23
2wns B A	P11172	ENST00000232607	ENST00000536109	14/25	14/23
2wns B A	P11172	ENST00000232607	ENST00000413078	25/25	23/23
3nwu B A	Q92743	ENST00000368984	ENST00000435263	0/20	0/20
3nwu C A	Q92743	ENST00000368984	ENST00000435263	0/21	0/19
1qdu I K	Q14790	ENST00000432109	ENST00000264274	1/8	0/7
1qdu I K	Q14790	ENST00000432109	ENST00000392258,ENST00000392259	8/8	7/7
1qdu I K	Q14790	ENST00000432109	ENST00000323492	0/8	0/7
1qdu I K	Q14790	ENST00000432109	ENST00000392261	7/8	7/7
1qdu I K	Q14790	ENST00000432109	ENST00000358485	0/8	0/7
1qdu I K	Q14790	ENST00000432109	ENST00000392266	8/8	7/7
1qdu I K	Q14790	ENST00000432109	ENST00000264275	0/8	0/7
2e9v B A	O14757	ENST00000428830,ENST00000438015,ENST00000534070,ENST00000524737	ENST00000278916	0/12	0/12
2e9v B A	O14757	ENST00000428830,ENST00000438015,ENST00000534070,ENST00000524737	ENST00000544373	0/12	0/12
2e9v B A	O14757	ENST00000428830,ENST00000438015,ENST00000534070,ENST00000524737	ENST00000427383	7/12	4/12
1k8f C D	Q01518	ENST00000372797,ENST00000372792,ENST00000372805	ENST00000538246	0/24	0/25
1k8f C D	Q01518	ENST00000372797,ENST00000372792,ENST00000372805	ENST00000372802,ENST00000340450,ENST00000372798	0/24	0/25
1r6t B A	P23381	ENST00000557135,ENST00000355338,ENST00000392882	ENST00000344102,ENST00000556645,ENST00000358655	0/27	0/28
1xur B A	P45452	ENST00000260302	ENST00000546012	0/22	0/24
1xur B A	P45452	ENST00000260302	ENST00000340273	0/22	0/24
2ozr D B	P45452	ENST00000260302	ENST00000546012	0/6	0/6
2ozr D B	P45452	ENST00000260302	ENST00000340273	0/6	0/6
2ozr H G	P45452	ENST00000260302	ENST00000546012	0/7	0/6
2ozr H G	P45452	ENST00000260302	ENST00000340273	0/7	0/6
2ozr A B	P45452	ENST00000260302	ENST00000546012	0/6	0/5
2ozr A B	P45452	ENST00000260302	ENST00000340273	0/6	0/5
2ozr D C	P45452	ENST00000260302	ENST00000546012	0/6	0/6
2ozr D C	P45452	ENST00000260302	ENST00000340273	0/6	0/6
2ozr A C	P45452	ENST00000260302	ENST00000546012	0/6	0/5
2ozr A C	P45452	ENST00000260302	ENST00000340273	0/6	0/5
3dl2 B A	Q8IX04	ENST00000396197	ENST00000543987	6/33	5/37
3dl2 B A	Q8IX04	ENST00000396197	ENST00000379387	0/33	0/37
3dl2 B A	Q8IX04	ENST00000396197	ENST00000320750	6/33	5/37
3dl2 B A	Q8IX04	ENST00000396197	ENST00000300038	23/33	26/37
3dl2 B A	Q8IX04	ENST00000396197	ENST00000541984	6/33	5/37
3dl2 B A	Q8IX04	ENST00000396197	ENST00000535484	6/33	5/37
3dl2 B A	Q8IX04	ENST00000396197	ENST00000540110	12/33	13/37
1kkq B D	Q07869	ENST00000396000,ENST00000407236,ENST00000402126,ENST00000262735	ENST00000434345	7/7	7/7
1u7v A C	Q15796	ENST00000262160,ENST00000402690	ENST00000356825	0/19	0/24
1k62 B A	P04424	ENST00000395332,ENST00000304874	ENST00000395331	2/32	2/35
1k62 B A	P04424	ENST00000395332,ENST00000304874	ENST00000502022	32/32	35/35
1k62 B A	P04424	ENST00000395332,ENST00000304874	ENST00000380839	0/32	0/35
1n46 A B	P10828	ENST00000356447,ENST00000396671,ENST00000416420	ENST00000416811	9/9	9/9
1n46 A B	P10828	ENST00000356447,ENST00000396671,ENST00000416420	ENST00000280696	0/9	0/9
2pin A B	P10828	ENST00000356447,ENST00000396671,ENST00000416420	ENST00000416811	12/12	13/13
2pin A B	P10828	ENST00000356447,ENST00000396671,ENST00000416420	ENST00000280696	0/12	0/13
2oo0 B A	P11926	ENST00000234111,ENST00000405333	ENST00000537630	13/54	12/53
3iai A B	Q16790	ENST00000378357	ENST00000544074	3/17	3/16
2iwz B A	Q9NWU1	ENST00000280701	ENST00000420173	11/72	11/71
2ckq A B	P35790	ENST00000265689	ENST00000356135	0/21	0/20
1ext A B	P19438	ENST00000162749	ENST00000366159	4/26	3/25
1ext A B	P19438	ENST00000162749	ENST00000540022	7/26	9/25
2cb5 A B	Q13867	ENST00000261714	ENST00000394819	0/6	0/5
1cb5 C A	Q13867	ENST00000261714	ENST00000394819	0/10	7/8
1cb5 C B	Q13867	ENST00000261714	ENST00000394819	8/9	0/11
1yrp B A	O43293	ENST00000301264,ENST00000545797	ENST00000442766	14/33	14/32
3e0l B A	Q9Y2T3	ENST00000475764,ENST00000358399	ENST00000376989	0/46	0/49
3e0l B A	Q9Y2T3	ENST00000475764,ENST00000358399	ENST00000545168	0/46	0/49
3e0l B A	Q9Y2T3	ENST00000475764,ENST00000358399	ENST00000376986	0/46	0/49
3e0l B A	Q9Y2T3	ENST00000475764,ENST00000358399	ENST00000238018	0/46	0/49
1fzb C F	P02679	ENST00000336098	ENST00000405164	0/10	0/10
1fzb C F	P02679	ENST00000336098	ENST00000404648	0/10	0/10
1fzb C F	P02679	ENST00000336098	ENST00000407946	0/10	0/10
1fic A B	P02679	ENST00000336098	ENST00000405164	0/15	0/16
1fic A B	P02679	ENST00000336098	ENST00000404648	0/15	0/16
1fic A B	P02679	ENST00000336098	ENST00000407946	0/15	0/16
2pah A B	P00439	ENST00000553106	ENST00000307000	0/12	0/12
2p2c C A	P42575	ENST00000310447	ENST00000392925	9/9	10/10
2p2c C A	P42575	ENST00000310447	ENST00000392923	5/9	3/10
2j9f A C	P12694	ENST00000269980	ENST00000378196	8/63	8/62
2j9f A C	P12694	ENST00000269980	ENST00000457836	0/63	0/62
2ome A B	P56545	ENST00000494626,ENST00000337195,ENST00000411419,ENST00000531469	ENST00000334808	0/61	0/61
2ome A B	P56545	ENST00000494626,ENST00000337195,ENST00000411419,ENST00000531469	ENST00000309035	0/61	0/61
3gzc B A	Q96I15	ENST00000555827	ENST00000409736	2/44	4/45
3gzc B A	Q96I15	ENST00000555827	ENST00000254663	0/44	0/45
3gzc B A	Q96I15	ENST00000555827	ENST00000429612	22/44	22/45
3gzc B A	Q96I15	ENST00000555827	ENST00000422984	9/44	10/45
3hai A B	Q9BY11	ENST00000244458,ENST00000538621	ENST00000436831	0/90	0/92
3hai A B	Q9BY11	ENST00000244458,ENST00000538621	ENST00000374043	13/90	13/92
1gvj B A	P14921	ENST00000319397	ENST00000526145,ENST00000345075	14/19	15/20
1gvj B A	P14921	ENST00000319397	ENST00000392668	0/19	0/20
1gvj B A	P14921	ENST00000319397	ENST00000531611	19/19	20/20
1gvj B A	P14921	ENST00000319397	ENST00000535549	0/19	0/20
2znq A B	Q03181	ENST00000360694,ENST00000311565	ENST00000448077	0/13	0/11
2znq A B	Q03181	ENST00000360694,ENST00000311565	ENST00000444397,ENST00000337400	3/13	3/11
2znq A B	Q03181	ENST00000360694,ENST00000311565	ENST00000418635	0/13	0/11
2znq A B	Q03181	ENST00000360694,ENST00000311565	ENST00000540939	0/13	0/11
1gwx A B	Q03181	ENST00000360694,ENST00000311565	ENST00000448077	0/6	0/5
1gwx A B	Q03181	ENST00000360694,ENST00000311565	ENST00000444397,ENST00000337400	0/6	0/5
1gwx A B	Q03181	ENST00000360694,ENST00000311565	ENST00000418635	0/6	0/5
1gwx A B	Q03181	ENST00000360694,ENST00000311565	ENST00000540939	0/6	0/5
2oat A B	P04181	ENST00000368845	ENST00000539214	57/106	55/102
1ou5 B A	Q96Q11	ENST00000251607,ENST00000434583	ENST00000420393,ENST00000402675,ENST00000339437	6/6	8/8
1ou5 B A	Q96Q11	ENST00000251607,ENST00000434583	ENST00000280591	0/6	0/8
3nj4 A C	P23526	ENST00000217426	ENST00000538132	6/35	5/30
1t6n A B	Q13838	ENST00000458640,ENST00000396172	ENST00000415382	7/12	13/13
1t6n A B	Q13838	ENST00000458640,ENST00000396172	ENST00000453105	0/12	5/13
1t6n A B	Q13838	ENST00000458640,ENST00000396172	ENST00000449074	12/12	8/13
1t6n A B	Q13838	ENST00000458640,ENST00000396172	ENST00000376177	0/12	0/13
1t6n A B	Q13838	ENST00000458640,ENST00000396172	ENST00000417556	0/12	0/13
2ib8 C D	P24752	ENST00000265838	ENST00000299355	26/63	25/59
1qwt A B	Q14653	ENST00000377139,ENST00000309877	ENST00000377135	2/9	7/10
1qwt A B	Q14653	ENST00000377139,ENST00000309877	ENST00000442265	9/9	10/10
1u7f A C	P84022	ENST00000327367,ENST00000535241	ENST00000537194	0/17	0/24
1u7f A C	P84022	ENST00000327367,ENST00000535241	ENST00000540846	0/17	0/24
1u7f A C	P84022	ENST00000327367,ENST00000535241	ENST00000559092	17/17	24/24
1u7f A C	P84022	ENST00000327367,ENST00000535241	ENST00000439724	0/17	0/24
2r2n C D	Q8N5Z0	ENST00000353187,ENST00000515480,ENST00000337664	ENST00000509167	0/92	0/94
2iik A B	P09110	ENST00000333167	ENST00000450296	18/56	17/55
2iik A B	P09110	ENST00000333167	ENST00000544624	44/56	43/55
2iik A B	P09110	ENST00000333167	ENST00000301810	19/56	19/55
2iik A B	P09110	ENST00000333167	ENST00000358122	4/56	4/55
2iik A B	P09110	ENST00000333167	ENST00000444607	27/56	27/55
1fs2 C A	Q13309	ENST00000274255	ENST00000274254	0/7	0/7
1fs2 C A	Q13309	ENST00000274255	ENST00000546211	7/7	7/7
1fs2 C A	Q13309	ENST00000274255	ENST00000308927	0/7	0/7
1fs2 C A	Q13309	ENST00000274255	ENST00000508514	7/7	7/7
3hcn B A	P22830	ENST00000262093	ENST00000382873	0/40	0/40
2r83 A B	P21579	ENST00000552744,ENST00000393240,ENST00000261205	ENST00000457153	0/22	0/21
3fvx A B	Q16773	ENST00000302586	ENST00000320665	9/64	9/66
3fvx A B	Q16773	ENST00000302586	ENST00000436267	0/64	0/66
1a12 C A	P18754	ENST00000398958,ENST00000373833,ENST00000373832	ENST00000373831	0/13	0/15
1a12 C B	P18754	ENST00000398958,ENST00000373833,ENST00000373832	ENST00000373831	0/13	0/12
2gk9 C B	Q8TBX8	ENST00000354947,ENST00000540759	ENST00000550465	6/21	6/20
2gk9 C B	Q8TBX8	ENST00000354947,ENST00000540759	ENST00000422156	0/21	0/20
2gk9 C B	Q8TBX8	ENST00000354947,ENST00000540759	ENST00000436866	0/21	0/20
2bo9 A C	Q9UI42	ENST00000222482	ENST00000493259	0/5	0/6
2bo9 A C	Q9UI42	ENST00000222482	ENST00000445470	0/5	0/6
2bo9 A C	Q9UI42	ENST00000222482	ENST00000538687	0/5	0/6
1j1b B A	P49841	ENST00000264235	ENST00000539838	20/24	23/27
1j1b B A	P49841	ENST00000264235	ENST00000316626	0/24	0/27
3zrl A B	P49841	ENST00000264235	ENST00000539838	4/17	3/16
3zrl A B	P49841	ENST00000264235	ENST00000316626	0/17	0/16
2a8i B A	Q9H6P5	ENST00000337743	ENST00000539805	37/37	37/37
2a8i B A	Q9H6P5	ENST00000337743	ENST00000544472	37/37	37/37
1h2i P O	P43351	ENST00000430095,ENST00000358495	ENST00000544742,ENST00000541619	33/60	27/44
1h2i P O	P43351	ENST00000430095,ENST00000358495	ENST00000539046	24/60	8/44
1h2i P O	P43351	ENST00000430095,ENST00000358495	ENST00000545564	14/60	18/44
1h2i P O	P43351	ENST00000430095,ENST00000358495	ENST00000536177	0/60	0/44
1kn0 D F	P43351	ENST00000430095,ENST00000358495	ENST00000544742,ENST00000541619	5/5	0/5
1kn0 D F	P43351	ENST00000430095,ENST00000358495	ENST00000539046	0/5	5/5
1kn0 D F	P43351	ENST00000430095,ENST00000358495	ENST00000545564	5/5	0/5
1kn0 D F	P43351	ENST00000430095,ENST00000358495	ENST00000536177	0/5	0/5
1h2i C A	P43351	ENST00000430095,ENST00000358495	ENST00000544742,ENST00000541619	0/6	6/6
1h2i C A	P43351	ENST00000430095,ENST00000358495	ENST00000539046	6/6	0/6
1h2i C A	P43351	ENST00000430095,ENST00000358495	ENST00000545564	0/6	6/6
1h2i C A	P43351	ENST00000430095,ENST00000358495	ENST00000536177	0/6	0/6
2www D C	Q8IVH4	ENST00000281317	ENST00000537246	2/36	2/33
2www D C	Q8IVH4	ENST00000281317	ENST00000541599	6/36	5/33
1jxq C D	P55211	ENST00000333868	ENST00000375890	0/32	0/32
1jxq C D	P55211	ENST00000333868	ENST00000546424	15/32	17/32
1jxq C D	P55211	ENST00000333868	ENST00000348549	1/32	4/32
1jxq C D	P55211	ENST00000333868	ENST00000375874	12/32	9/32
1lt8 B A	Q93088	ENST00000274353	ENST00000524080	5/67	4/68
1lt8 B A	Q93088	ENST00000274353	ENST00000436224	42/67	43/68
3cog D A	P32929	ENST00000370938	ENST00000411986	0/30	0/32
3cog D A	P32929	ENST00000370938	ENST00000346806	0/30	0/32
3cog D C	P32929	ENST00000370938	ENST00000411986	10/59	10/56
3cog D C	P32929	ENST00000370938	ENST00000346806	0/59	0/56
3guc B A	Q9GZZ9	ENST00000356232	ENST00000493720	0/24	0/25
3guc B A	Q9GZZ9	ENST00000356232	ENST00000264991,ENST00000494238	0/24	0/25
3guc B A	Q9GZZ9	ENST00000356232	ENST00000473651	0/24	0/25
2bmc B A	O14965	ENST00000312783,ENST00000371356,ENST00000395915,ENST00000395913,ENST00000395911,ENST00000395914,ENST00000347343,ENST00000395909	ENST00000395907	3/32	3/33
1wsr A B	P48728	ENST00000273588	ENST00000538581	2/14	4/17
1wsr A B	P48728	ENST00000273588	ENST00000458307	5/14	5/17
1wsr A B	P48728	ENST00000273588	ENST00000546031	2/14	4/17
1wsr A B	P48728	ENST00000273588	ENST00000395338	0/14	0/17
3k2o B A	Q6NYC1	ENST00000397625	ENST00000344991	0/19	0/18
3k2o B A	Q6NYC1	ENST00000397625	ENST00000445478	0/19	0/18
2h2n B A	Q8WVQ1	ENST00000302345,ENST00000392446	ENST00000339300	0/26	0/27
2h2n B A	Q8WVQ1	ENST00000302345,ENST00000392446	ENST00000537282	5/26	5/27
1s9i A B	P36507	ENST00000262948	ENST00000394867	4/14	2/15
3a2c A F	P49137	ENST00000367103	ENST00000294981	0/10	0/11
3a2c D F	P49137	ENST00000367103	ENST00000294981	0/14	0/17
3a2c B F	P49137	ENST00000367103	ENST00000294981	0/5	0/7
3a2c L B	P49137	ENST00000367103	ENST00000294981	0/12	0/11
3d4j B A	P53602	ENST00000301012	ENST00000378400	19/22	17/20
1hlg B A	P07098	ENST00000238983	ENST00000355843	0/6	0/5
1hlg B A	P07098	ENST00000238983	ENST00000394375	0/6	0/5
2p82 B A	Q8WYN0	ENST00000372232	ENST00000545696	4/24	7/26
2p82 B A	Q8WYN0	ENST00000372232	ENST00000345734	1/24	2/26
2p82 B A	Q8WYN0	ENST00000372232	ENST00000372254	0/24	2/26
2f6q B A	O75521	ENST00000380118	ENST00000380125,ENST00000361538,ENST00000465828	0/22	0/23
2f6q B A	O75521	ENST00000380118	ENST00000413766	0/22	0/23
2f6q B C	O75521	ENST00000380118	ENST00000380125,ENST00000361538,ENST00000465828	0/21	0/21
2f6q B C	O75521	ENST00000380118	ENST00000413766	0/21	0/21
3ezz B C	Q13115	ENST00000240100	ENST00000240101	0/8	0/9
3ezz B D	Q13115	ENST00000240100	ENST00000240101	0/5	0/6
3q05 C D	P04637	ENST00000445888,ENST00000269305	ENST00000396473	0/5	0/7
3q05 C D	P04637	ENST00000445888,ENST00000269305	ENST00000413465	0/5	0/7
3q05 C D	P04637	ENST00000445888,ENST00000269305	ENST00000420246	0/5	0/7
3q05 C D	P04637	ENST00000445888,ENST00000269305	ENST00000414315	2/5	2/7
3q05 C D	P04637	ENST00000445888,ENST00000269305	ENST00000359597	0/5	0/7
3q05 C D	P04637	ENST00000445888,ENST00000269305	ENST00000455263	0/5	0/7
3q01 A B	P04637	ENST00000445888,ENST00000269305	ENST00000396473	0/20	0/19
3q01 A B	P04637	ENST00000445888,ENST00000269305	ENST00000413465	20/20	19/19
3q01 A B	P04637	ENST00000445888,ENST00000269305	ENST00000420246	13/20	13/19
3q01 A B	P04637	ENST00000445888,ENST00000269305	ENST00000414315	20/20	19/19
3q01 A B	P04637	ENST00000445888,ENST00000269305	ENST00000359597	13/20	13/19
3q01 A B	P04637	ENST00000445888,ENST00000269305	ENST00000455263	13/20	13/19
3kmd A D	P04637	ENST00000445888,ENST00000269305	ENST00000396473	0/9	0/8
3kmd A D	P04637	ENST00000445888,ENST00000269305	ENST00000413465	0/9	0/8
3kmd A D	P04637	ENST00000445888,ENST00000269305	ENST00000420246	0/9	0/8
3kmd A D	P04637	ENST00000445888,ENST00000269305	ENST00000414315	6/9	4/8
3kmd A D	P04637	ENST00000445888,ENST00000269305	ENST00000359597	0/9	0/8
3kmd A D	P04637	ENST00000445888,ENST00000269305	ENST00000455263	0/9	0/8
3kmd B C	P04637	ENST00000445888,ENST00000269305	ENST00000396473	0/8	0/8
3kmd B C	P04637	ENST00000445888,ENST00000269305	ENST00000413465	0/8	0/8
3kmd B C	P04637	ENST00000445888,ENST00000269305	ENST00000420246	0/8	0/8
3kmd B C	P04637	ENST00000445888,ENST00000269305	ENST00000414315	4/8	5/8
3kmd B C	P04637	ENST00000445888,ENST00000269305	ENST00000359597	0/8	0/8
3kmd B C	P04637	ENST00000445888,ENST00000269305	ENST00000455263	0/8	0/8
3bxw B A	Q9BWS9	ENST00000323578,ENST00000436108,ENST00000449825	ENST00000336845,ENST00000528581,ENST00000454838	0/18	0/18
3bxw B A	Q9BWS9	ENST00000323578,ENST00000436108,ENST00000449825	ENST00000323541	0/18	0/18
3bxw B A	Q9BWS9	ENST00000323578,ENST00000436108,ENST00000449825	ENST00000429789	4/18	3/18
2j9f B D	P21953	ENST00000356489,ENST00000320393	ENST00000545529,ENST00000369760	26/45	26/45
2j9f B D	P21953	ENST00000356489,ENST00000320393	ENST00000541767	0/45	0/45
3fd6 A B	P49903	ENST00000327347	ENST00000545675	0/49	0/51
3fd6 A B	P49903	ENST00000327347	ENST00000378614,ENST00000319684	0/49	0/51
3fd6 A B	P49903	ENST00000327347	ENST00000537130	9/49	11/51
1wuu B A	P51570	ENST00000225614	ENST00000437911	0/8	0/9
1wuu B A	P51570	ENST00000225614	ENST00000375188	1/8	0/9
1rj7 E G	Q92838	ENST00000374552	ENST00000524573	0/19	1/21
1rj7 E G	Q92838	ENST00000374552	ENST00000374553	0/19	1/21
1rj7 E G	Q92838	ENST00000374552	ENST00000525810	19/19	21/21
1rj7 E G	Q92838	ENST00000374552	ENST00000338901,ENST00000527388	19/19	21/21
2ozl C A	P08559	ENST00000422285	ENST00000379804	13/13	14/14
2ozl C A	P08559	ENST00000422285	ENST00000545074	0/13	0/14
2ozl C A	P08559	ENST00000422285	ENST00000379805	13/13	14/14
2ozl C A	P08559	ENST00000422285	ENST00000379806	0/13	0/14
2ozl C A	P08559	ENST00000422285	ENST00000540249	1/13	1/14
1o7k A B	P14598	ENST00000289473	ENST00000471594	3/11	4/9
1o7k A B	P14598	ENST00000289473	ENST00000439439	11/11	9/9
1o7k A C	P14598	ENST00000289473	ENST00000471594	4/9	3/12
1o7k A C	P14598	ENST00000289473	ENST00000439439	9/9	12/12
1ov3 A B	P14598	ENST00000289473	ENST00000471594	27/45	25/41
1ov3 A B	P14598	ENST00000289473	ENST00000439439	27/45	25/41
3olj B C	P31350	ENST00000304567	ENST00000360566	0/30	0/30
1nd6 A B	P15309	ENST00000336375	ENST00000475741	0/28	0/26
1nd6 A B	P15309	ENST00000336375	ENST00000351273	0/28	0/26
1cvi D B	P15309	ENST00000336375	ENST00000475741	0/5	0/5
1cvi D B	P15309	ENST00000336375	ENST00000351273	0/5	0/5
1nd5 C A	P15309	ENST00000336375	ENST00000475741	0/7	0/8
1nd5 C A	P15309	ENST00000336375	ENST00000351273	0/7	0/8
3qr2 B A	P35613	ENST00000333511	ENST00000346916	13/13	13/13
3qr2 B A	P35613	ENST00000333511	ENST00000353555	13/13	13/13
3qr2 B A	P35613	ENST00000333511	ENST00000545507	13/13	13/13
2jc6 C A	Q8IU85	ENST00000378847	ENST00000378845	0/16	0/17
1ojw A B	P08174	ENST00000367064	ENST00000367063	0/18	0/15
1ojw A B	P08174	ENST00000367064	ENST00000367062	0/18	0/15
1ojw A B	P08174	ENST00000367064	ENST00000391921	0/18	0/15
1ojw A B	P08174	ENST00000367064	ENST00000367067	18/18	15/15
1ojw A B	P08174	ENST00000367064	ENST00000314754	0/18	0/15
1ojw A B	P08174	ENST00000367064	ENST00000536840	0/18	0/15
1ojw A B	P08174	ENST00000367064	ENST00000391920	0/18	0/15
1ojw A B	P08174	ENST00000367064	ENST00000367065	0/18	0/15
3drb A B	P12277	ENST00000348956	ENST00000428256	0/9	1/8
2qq2 K C	O00154	ENST00000377855	ENST00000377845	0/20	0/22
2qq2 K C	O00154	ENST00000377855	ENST00000377842	0/20	0/22
2qq2 K C	O00154	ENST00000377855	ENST00000541130	18/20	19/22
2qq2 K C	O00154	ENST00000377855	ENST00000361521	0/20	0/22
2qq2 K C	O00154	ENST00000377855	ENST00000545482	0/20	0/22
2qq2 C B	O00154	ENST00000377855	ENST00000377845	0/11	0/9
2qq2 C B	O00154	ENST00000377855	ENST00000377842	0/11	0/9
2qq2 C B	O00154	ENST00000377855	ENST00000541130	6/11	6/9
2qq2 C B	O00154	ENST00000377855	ENST00000361521	0/11	0/9
2qq2 C B	O00154	ENST00000377855	ENST00000545482	0/11	0/9
1vkg B A	Q9BY41	ENST00000373573	ENST00000373561	5/12	5/13
1vkg B A	Q9BY41	ENST00000373573	ENST00000373554	8/12	9/13
1vkg B A	Q9BY41	ENST00000373573	ENST00000373589	1/12	1/13
1vkg B A	Q9BY41	ENST00000373573	ENST00000373571	5/12	5/13
1vkg B A	Q9BY41	ENST00000373573	ENST00000439122	5/12	5/13
1vkg B A	Q9BY41	ENST00000373573	ENST00000429103	4/12	4/13
1vkg B A	Q9BY41	ENST00000373573	ENST00000373560	8/12	9/13
1vkg B A	Q9BY41	ENST00000373573	ENST00000373583	9/12	10/13
1vkg B A	Q9BY41	ENST00000373573	ENST00000373556	8/12	9/13
1vkg B A	Q9BY41	ENST00000373573	ENST00000373559	9/12	10/13
3zqs B A	Q9NW38	ENST00000233741	ENST00000540646	5/9	6/9
3zqs B A	Q9NW38	ENST00000233741	ENST00000403676	4/9	3/9
3zqs B A	Q9NW38	ENST00000233741	ENST00000403295	0/9	0/9
3zqs B A	Q9NW38	ENST00000233741	ENST00000402135	0/9	0/9
3hqi A B	O43791	ENST00000347630,ENST00000504102,ENST00000503676,ENST00000393331,ENST00000393328	ENST00000503536	3/44	19/51
3hqi A B	O43791	ENST00000347630,ENST00000504102,ENST00000503676,ENST00000393331,ENST00000393328	ENST00000513872	3/44	11/51
2qc8 F B	P15104	ENST00000331872,ENST00000417584,ENST00000311223,ENST00000339526	ENST00000435013	2/6	2/7
2ojw D C	P15104	ENST00000331872,ENST00000417584,ENST00000311223,ENST00000339526	ENST00000435013	37/44	7/42
2eax A C	Q96LB8	ENST00000359650	ENST00000368739	0/8	0/8
2eav B A	Q96LB8	ENST00000359650	ENST00000368739	0/15	0/12
2vcy B A	Q9BV79	ENST00000263702	ENST00000373791	0/20	0/22
2vcy B A	Q9BV79	ENST00000263702	ENST00000373792	18/20	20/22
1t2a B A	O60547	ENST00000380815	ENST00000530927	0/25	0/23
1t2a C A	O60547	ENST00000380815	ENST00000530927	0/5	0/5
2a2a B A	Q9UIK4	ENST00000261891,ENST00000457488	ENST00000558069	3/24	2/25
3e77 B A	Q9Y617	ENST00000376588	ENST00000347159	0/34	0/34
3e77 B A	Q9Y617	ENST00000376588	ENST00000421149	20/34	20/34
1rqd A B	P49366	ENST00000210060	ENST00000351660	0/54	0/54
3c6k D C	P52788	ENST00000404933	ENST00000415881	27/53	24/51
3c6k D C	P52788	ENST00000404933	ENST00000379404	14/53	11/51
1f5w A B	P78310	ENST00000284878	ENST00000306618	0/15	0/16
1f5w A B	P78310	ENST00000284878	ENST00000400166	0/15	0/16
1f5w A B	P78310	ENST00000284878	ENST00000400169	0/15	0/16
1f5w A B	P78310	ENST00000284878	ENST00000400165	0/15	0/16
1f5w A B	P78310	ENST00000284878	ENST00000356275	10/15	10/16
2w9l X K	P78310	ENST00000284878	ENST00000306618	0/8	0/8
2w9l X K	P78310	ENST00000284878	ENST00000400166	0/8	0/8
2w9l X K	P78310	ENST00000284878	ENST00000400169	0/8	0/8
2w9l X K	P78310	ENST00000284878	ENST00000400165	0/8	0/8
2w9l X K	P78310	ENST00000284878	ENST00000356275	5/8	7/8
2f5j A B	Q9UBU8	ENST00000331268	ENST00000559345,ENST00000558502	0/22	0/21
2f5j A B	Q9UBU8	ENST00000331268	ENST00000379535	0/22	0/21
2f5j A B	Q9UBU8	ENST00000331268	ENST00000558746	0/22	0/21
2f5j A B	Q9UBU8	ENST00000331268	ENST00000426013	0/22	0/21
2qa5 A B	Q15019	ENST00000391971,ENST00000360051,ENST00000391973,ENST00000402092	ENST00000407971	0/15	0/16
2qa5 A B	Q15019	ENST00000391971,ENST00000360051,ENST00000391973,ENST00000402092	ENST00000401990	0/15	0/16
2qa5 A B	Q15019	ENST00000391971,ENST00000360051,ENST00000391973,ENST00000402092	ENST00000391972	0/15	0/16
3gcu A B	Q16539	ENST00000229794	ENST00000310795	2/13	1/14
3gcu A B	Q16539	ENST00000229794	ENST00000468133	7/13	6/14
3gcu A B	Q16539	ENST00000229794	ENST00000229795	2/13	0/14
3gcu B A	Q16539	ENST00000229794	ENST00000310795	1/14	2/13
3gcu B A	Q16539	ENST00000229794	ENST00000468133	6/14	7/13
3gcu B A	Q16539	ENST00000229794	ENST00000229795	0/14	2/13
3exe B D	P11177	ENST00000302746	ENST00000474765	10/44	10/44
3exe B D	P11177	ENST00000302746	ENST00000383714	0/44	0/44
3exe B D	P11177	ENST00000302746	ENST00000485460	0/44	0/44
1pl8 A B	Q00796	ENST00000267814	ENST00000558580	0/15	0/15
1jcz A B	O43570	ENST00000178638	ENST00000422263	10/23	9/23
1jcz A B	O43570	ENST00000178638	ENST00000344366	0/23	0/23
3hf1 B A	Q7LG56	ENST00000251810	ENST00000535248	5/29	7/30
3hf1 B A	Q7LG56	ENST00000251810	ENST00000519317	29/29	30/30
3hf1 B A	Q7LG56	ENST00000251810	ENST00000522394	29/29	29/30
3hf1 B A	Q7LG56	ENST00000251810	ENST00000395912	11/29	12/30
3hf1 B A	Q7LG56	ENST00000251810	ENST00000519962	29/29	30/30
3t7m A B	P46976	ENST00000345003	ENST00000483267	21/31	21/31
3t7m A B	P46976	ENST00000345003	ENST00000484197	2/31	2/31
3t7m A B	P46976	ENST00000345003	ENST00000296048	0/31	0/31
1wpq A B	P21695	ENST00000301149	ENST00000548814	0/37	0/35
1wpq A B	P21695	ENST00000301149	ENST00000544364	14/37	12/35
1i3n A B	Q14376	ENST00000374497	ENST00000374498	0/19	0/20
2a7r C A	Q9P2T1	ENST00000399440,ENST00000559836,ENST00000355299	ENST00000559104	3/26	0/31
2a7r C A	Q9P2T1	ENST00000399440,ENST00000559836,ENST00000355299	ENST00000420554	0/26	0/31
2a7r C A	Q9P2T1	ENST00000399440,ENST00000559836,ENST00000355299	ENST00000348719	0/26	0/31
2a7r C A	Q9P2T1	ENST00000399440,ENST00000559836,ENST00000355299	ENST00000421944	0/26	0/31
2a7r C A	Q9P2T1	ENST00000399440,ENST00000559836,ENST00000355299	ENST00000456667	0/26	0/31
2a7r C A	Q9P2T1	ENST00000399440,ENST00000559836,ENST00000355299	ENST00000559910	3/26	0/31
2a7r C A	Q9P2T1	ENST00000399440,ENST00000559836,ENST00000355299	ENST00000557854	0/26	0/31
2a7r C B	Q9P2T1	ENST00000399440,ENST00000559836,ENST00000355299	ENST00000559104	0/31	4/29
2a7r C B	Q9P2T1	ENST00000399440,ENST00000559836,ENST00000355299	ENST00000420554	0/31	0/29
2a7r C B	Q9P2T1	ENST00000399440,ENST00000559836,ENST00000355299	ENST00000348719	0/31	0/29
2a7r C B	Q9P2T1	ENST00000399440,ENST00000559836,ENST00000355299	ENST00000421944	0/31	0/29
2a7r C B	Q9P2T1	ENST00000399440,ENST00000559836,ENST00000355299	ENST00000456667	0/31	0/29
2a7r C B	Q9P2T1	ENST00000399440,ENST00000559836,ENST00000355299	ENST00000559910	0/31	4/29
2a7r C B	Q9P2T1	ENST00000399440,ENST00000559836,ENST00000355299	ENST00000557854	0/31	0/29
3g3e C D	P14920	ENST00000228476	ENST00000551281	12/33	11/34
3cuk A C	P14920	ENST00000228476	ENST00000551281	3/12	3/10
2v66 D B	Q9GZM8	ENST00000334527	ENST00000299734	0/38	0/40
2v66 D B	Q9GZM8	ENST00000334527	ENST00000402554	0/38	0/40
2v66 D B	Q9GZM8	ENST00000334527	ENST00000380025	0/38	0/40
2pkd C E	Q9UIB8	ENST00000311224	ENST00000368051	0/14	0/13
2pkd C E	Q9UIB8	ENST00000311224	ENST00000534968	14/14	13/13
2pkd C E	Q9UIB8	ENST00000311224	ENST00000368054	0/14	0/13
2pkd C E	Q9UIB8	ENST00000311224	ENST00000368048	0/14	0/13
2pkd C E	Q9UIB8	ENST00000311224	ENST00000360056	0/14	0/13
2pkd C E	Q9UIB8	ENST00000311224	ENST00000368047	0/14	0/13
2p6a C D	P19883	ENST00000256759	ENST00000511025	0/13	0/14
2p6a C D	P19883	ENST00000256759	ENST00000396947	0/13	0/14
2ch6 D A	Q9UJ70	ENST00000244204	ENST00000418807	1/29	1/29
2ch6 D A	Q9UJ70	ENST00000244204	ENST00000455662	0/29	0/29
1i49 A B	P53365	ENST00000396777,ENST00000254584	ENST00000423813	0/41	0/39
1i49 A B	P53365	ENST00000396777,ENST00000254584	ENST00000525235	21/41	22/39
1i49 A B	P53365	ENST00000396777,ENST00000254584	ENST00000445086	0/41	0/39
3agz A B	P25685	ENST00000254322	ENST00000396969	0/23	0/22
1hzd A C	Q13825	ENST00000375731	ENST00000303617	0/37	9/33
1hzd A C	Q13825	ENST00000375731	ENST00000422391	33/37	15/33
2zqq D E	Q13825	ENST00000375731	ENST00000303617	8/32	0/37
2zqq D E	Q13825	ENST00000375731	ENST00000422391	15/32	33/37
2gi7 A B	Q9HCN6	ENST00000417454	ENST00000310373	0/10	0/10
2gi7 A B	Q9HCN6	ENST00000417454	ENST00000333884	0/10	0/10
2dfd C D	P40926	ENST00000315758	ENST00000443006	17/34	16/35
2dfd C D	P40926	ENST00000315758	ENST00000432020	5/34	5/35
1f05 B A	P37837	ENST00000319006	ENST00000528097	12/15	12/15
1ik9 B A	Q13426	ENST00000511817,ENST00000338635	ENST00000396027,ENST00000282268	0/49	0/51
3cu0 A B	O94766	ENST00000265471	ENST00000534026	20/42	17/40
3cu0 A B	O94766	ENST00000265471	ENST00000531383	20/42	17/40
3gpd G R	P04406	ENST00000396861,ENST00000396859,ENST00000229239	ENST00000396856	8/19	8/19
3gpd G R	P04406	ENST00000396861,ENST00000396859,ENST00000229239	ENST00000450282	10/19	10/19
3gpd G R	P04406	ENST00000396861,ENST00000396859,ENST00000229239	ENST00000396858	4/19	4/19
3ezq I K	P25445	ENST00000355740	ENST00000357339	0/19	0/19
3ezq I K	P25445	ENST00000355740	ENST00000355279	19/19	19/19
3ezq I K	P25445	ENST00000355740	ENST00000540197	0/19	0/19
3ezq I K	P25445	ENST00000355740	ENST00000352159	19/19	19/19
3ezq I K	P25445	ENST00000355740	ENST00000371875	19/19	19/19
1ywh A C	Q03405	ENST00000340093	ENST00000339082	1/7	0/6
1ywh A C	Q03405	ENST00000340093	ENST00000221264	0/7	0/6
1ywh A G	Q03405	ENST00000340093	ENST00000339082	0/12	8/16
1ywh A G	Q03405	ENST00000340093	ENST00000221264	0/12	1/16
1w6u C A	Q16698	ENST00000220764	ENST00000522161	0/35	0/35
1msv A B	P17707	ENST00000368885	ENST00000368882	7/21	7/21
1msv A B	P17707	ENST00000368885	ENST00000368877	0/21	0/21
1msv A B	P17707	ENST00000368885	ENST00000368876	0/21	0/21
1msv A B	P17707	ENST00000368885	ENST00000451850	12/21	12/21
2ydx E D	Q9NZL9	ENST00000321757	ENST00000415433	9/18	8/19
2ydx E D	Q9NZL9	ENST00000321757	ENST00000518731	9/18	11/19
2ydx E D	Q9NZL9	ENST00000321757	ENST00000518095	7/18	8/19
2ydx E D	Q9NZL9	ENST00000321757	ENST00000280969	0/18	0/19
1v84 A B	Q9P2W7	ENST00000392580,ENST00000524765,ENST00000312527	ENST00000537389	0/39	0/41
3hha A B	P07711	ENST00000340342,ENST00000343150	ENST00000342020	5/5	7/8
3iv2 A B	P07711	ENST00000340342,ENST00000343150	ENST00000342020	4/6	4/6
3hha B D	P07711	ENST00000340342,ENST00000343150	ENST00000342020	8/9	8/10
1i10 A B	P00338	ENST00000379412,ENST00000422447,ENST00000542179	ENST00000540430	0/54	0/55
1i10 A B	P00338	ENST00000379412,ENST00000422447,ENST00000542179	ENST00000396222	12/54	11/55
1i10 A B	P00338	ENST00000379412,ENST00000422447,ENST00000542179	ENST00000541620	15/54	16/55
1i10 A B	P00338	ENST00000379412,ENST00000422447,ENST00000542179	ENST00000445376	15/54	16/55
1i10 A B	P00338	ENST00000379412,ENST00000422447,ENST00000542179	ENST00000227157	12/54	11/55
1i10 A B	P00338	ENST00000379412,ENST00000422447,ENST00000542179	ENST00000430553	0/54	0/55
2oby A B	Q53FA7	ENST00000335934,ENST00000238721	ENST00000407482,ENST00000313482	24/24	25/25
2if7 B A	Q96DU3	ENST00000368057	ENST00000368059	0/17	0/18
2if7 B A	Q96DU3	ENST00000368057	ENST00000368055	17/17	18/18
1e51 B A	P13716	ENST00000409155	ENST00000277315	0/52	0/52
3n5u A B	P62136	ENST00000376745	ENST00000358239	0/13	0/13
3n5u A B	P62136	ENST00000376745	ENST00000312989	0/13	0/13
1i85 A B	P42081	ENST00000330540	ENST00000393627	0/13	0/15
1i85 A B	P42081	ENST00000330540	ENST00000469710	4/13	7/15
1i85 A B	P42081	ENST00000330540	ENST00000264468	13/13	15/15
1i85 A B	P42081	ENST00000330540	ENST00000493101	13/13	15/15
1yb5 A B	Q08257	ENST00000417775,ENST00000340866	ENST00000370872	1/27	3/29
1yb5 A B	Q08257	ENST00000417775,ENST00000340866	ENST00000370871	3/27	3/29
1zsv B A	Q14914	ENST00000309195,ENST00000407693	ENST00000238248,ENST00000374324	1/25	3/27
1zsv B A	Q14914	ENST00000309195,ENST00000407693	ENST00000538962	0/25	0/27
1zsv B A	Q14914	ENST00000309195,ENST00000407693	ENST00000374313,ENST00000374308	24/25	24/27
1equ B A	P14061	ENST00000225929	ENST00000225928	39/51	39/51
2gcg A B	Q9UBQ7	ENST00000318158	ENST00000377824	18/62	18/63
2gcg A B	Q9UBQ7	ENST00000318158	ENST00000438860	58/62	59/63
2cw6 B A	P35914	ENST00000374490	ENST00000543166	12/26	11/25
2cw6 B A	P35914	ENST00000374490	ENST00000374483	0/26	0/25
2cw6 B A	P35914	ENST00000374490	ENST00000436439	0/26	0/25
2o96 B A	P51665	ENST00000219313	ENST00000540379	14/21	16/23
1xjb B A	P52895	ENST00000407674,ENST00000380753	ENST00000421196	0/18	0/18
1xjb B A	P52895	ENST00000407674,ENST00000380753	ENST00000455190	10/18	10/18
2vsc D C	Q08722	ENST00000361309	ENST00000355354	0/41	0/44
3bg1 E A	P55735	ENST00000350697	ENST00000337354	0/9	0/9
3bg1 E A	P55735	ENST00000350697	ENST00000397102,ENST00000397101	9/9	9/9
3bg1 E A	P55735	ENST00000350697	ENST00000383801	0/9	0/9
3bg1 E A	P55735	ENST00000350697	ENST00000397105	9/9	9/9
3bg1 E A	P55735	ENST00000350697	ENST00000397109	0/9	0/9
3bg1 E A	P55735	ENST00000350697	ENST00000397117	4/9	4/9
3bg1 E A	P55735	ENST00000350697	ENST00000397099	9/9	9/9
2fv7 A B	Q9H477	ENST00000302188	ENST00000444339	0/12	1/9
2izz C A	P32322	ENST00000329875	ENST00000405481	0/8	7/7
2izz C A	P32322	ENST00000329875	ENST00000337943	0/8	0/7
2izz C A	P32322	ENST00000329875	ENST00000403172	8/8	0/7
2izz C A	P32322	ENST00000329875	ENST00000402252	0/8	0/7
2izz C B	P32322	ENST00000329875	ENST00000405481	0/11	0/12
2izz C B	P32322	ENST00000329875	ENST00000337943	0/11	0/12
2izz C B	P32322	ENST00000329875	ENST00000403172	11/11	12/12
2izz C B	P32322	ENST00000329875	ENST00000402252	0/11	0/12
3efh A B	P60891	ENST00000372435,ENST00000543248	ENST00000372428	19/40	19/39
3efh A B	P60891	ENST00000372435,ENST00000543248	ENST00000372419	1/40	1/39
3efh A B	P60891	ENST00000372435,ENST00000543248	ENST00000372418	29/40	29/39
1isi B A	Q10588	ENST00000265016	ENST00000382346	0/23	0/23
2i99 A B	Q14894	ENST00000543948,ENST00000219599,ENST00000396023	ENST00000415987	2/30	2/30
3rqs B A	Q16836	ENST00000309522	ENST00000403312	1/32	1/32
3rqs B A	Q16836	ENST00000309522	ENST00000454409,ENST00000505878	0/32	0/32
1hvy C D	P04818	ENST00000323274	ENST00000323224	10/43	10/44
1hvy C D	P04818	ENST00000323274	ENST00000323250	1/43	2/44
2f7k B A	O00764	ENST00000291565	ENST00000398081	14/35	17/38
2f7k B A	O00764	ENST00000291565	ENST00000468090	0/35	0/38
2f7k B A	O00764	ENST00000291565	ENST00000467908	21/35	21/38
2f7k B A	O00764	ENST00000291565	ENST00000463355	3/35	5/38
2f7k B A	O00764	ENST00000291565	ENST00000327574	24/35	26/38
1p9o A B	Q9HAB8	ENST00000372561	ENST00000372562,ENST00000455780	34/39	36/43
1p9o A B	Q9HAB8	ENST00000372561	ENST00000372556	39/39	43/43
1p9o A B	Q9HAB8	ENST00000372561	ENST00000372560	3/39	3/43
2nyr A B	Q9NXA8	ENST00000379250	ENST00000359782	0/10	0/7
2nyr A B	Q9NXA8	ENST00000379250	ENST00000379262	0/10	0/7
2nyr A B	Q9NXA8	ENST00000379250	ENST00000397350	0/10	0/7
1qh3 A B	Q16775	ENST00000397356	ENST00000455446	5/5	5/5
1qh3 A B	Q16775	ENST00000397356	ENST00000397353	0/5	0/5
2h8k A B	Q6IMI6	ENST00000329106	ENST00000376700	8/8	6/6
1gqf A B	P55210	ENST00000345633,ENST00000369315,ENST00000369318	ENST00000369331	25/28	26/28
1gqf A B	P55210	ENST00000345633,ENST00000369315,ENST00000369318	ENST00000452490	0/28	0/28
1gqf A B	P55210	ENST00000345633,ENST00000369315,ENST00000369318	ENST00000369319	27/28	26/28
1gqf A B	P55210	ENST00000345633,ENST00000369315,ENST00000369318	ENST00000442393	2/28	0/28
1gqf A B	P55210	ENST00000345633,ENST00000369315,ENST00000369318	ENST00000369321	0/28	0/28
1gqf A B	P55210	ENST00000345633,ENST00000369315,ENST00000369318	ENST00000369316	27/28	26/28
3ibf A C	P55210	ENST00000345633,ENST00000369315,ENST00000369318	ENST00000369331	6/6	6/6
3ibf A C	P55210	ENST00000345633,ENST00000369315,ENST00000369318	ENST00000452490	0/6	0/6
3ibf A C	P55210	ENST00000345633,ENST00000369315,ENST00000369318	ENST00000369319	6/6	6/6
3ibf A C	P55210	ENST00000345633,ENST00000369315,ENST00000369318	ENST00000442393	4/6	4/6
3ibf A C	P55210	ENST00000345633,ENST00000369315,ENST00000369318	ENST00000369321	0/6	0/6
3ibf A C	P55210	ENST00000345633,ENST00000369315,ENST00000369318	ENST00000369316	6/6	6/6
3edr D C	P55210	ENST00000345633,ENST00000369315,ENST00000369318	ENST00000369331	46/46	24/44
3edr D C	P55210	ENST00000345633,ENST00000369315,ENST00000369318	ENST00000452490	0/46	0/44
3edr D C	P55210	ENST00000345633,ENST00000369315,ENST00000369318	ENST00000369319	46/46	25/44
3edr D C	P55210	ENST00000345633,ENST00000369315,ENST00000369318	ENST00000442393	0/46	11/44
3edr D C	P55210	ENST00000345633,ENST00000369315,ENST00000369318	ENST00000369321	0/46	0/44
3edr D C	P55210	ENST00000345633,ENST00000369315,ENST00000369318	ENST00000369316	46/46	25/44
3hju B A	Q99685	ENST00000434178,ENST00000398104	ENST00000398101	0/15	0/12
3hju B A	Q99685	ENST00000434178,ENST00000398104	ENST00000536024	0/15	0/12
3hju B A	Q99685	ENST00000434178,ENST00000398104	ENST00000453507	0/15	0/12
3hju B A	Q99685	ENST00000434178,ENST00000398104	ENST00000265052	0/15	0/12
2gwh B A	O75897	ENST00000272452	ENST00000409309	0/9	0/9
2q80 A E	O95749	ENST00000476121,ENST00000488594,ENST00000282841,ENST00000358966	ENST00000391855	4/10	0/11
2q80 C D	O95749	ENST00000476121,ENST00000488594,ENST00000282841,ENST00000358966	ENST00000391855	3/32	5/35
2q80 A D	O95749	ENST00000476121,ENST00000488594,ENST00000282841,ENST00000358966	ENST00000391855	0/11	4/10
1yb1 A B	Q8NBQ5	ENST00000358290	ENST00000507286	9/34	9/35
3g4e A B	Q15493	ENST00000352078,ENST00000336169,ENST00000397180	ENST00000457380	4/6	5/6
2fv2 C D	Q92600	ENST00000542068,ENST00000273064	ENST00000509807	0/19	0/17
2fv2 C D	Q92600	ENST00000542068,ENST00000273064	ENST00000295701	0/19	0/17
3q4f A B	Q9H9Q4	ENST00000356853	ENST00000409720	0/61	0/60
3sr2 C G	Q9H9Q4	ENST00000356853	ENST00000409720	0/6	0/5
2q87 B A	Q9UGN4	ENST00000360141	ENST00000361933	11/11	13/13
2q87 B A	Q9UGN4	ENST00000360141	ENST00000392625	11/11	13/13
2q87 B A	Q9UGN4	ENST00000360141	ENST00000310828	11/11	13/13
1nbq B A	Q9Y624	ENST00000368026,ENST00000289779,ENST00000335772	ENST00000537746	0/10	0/10
1nbq B A	Q9Y624	ENST00000368026,ENST00000289779,ENST00000335772	ENST00000436182	0/10	0/10
1w9e A B	O00560	ENST00000413219,ENST00000260130	ENST00000523483	0/24	0/24
1w9e A B	O00560	ENST00000413219,ENST00000260130	ENST00000520168	4/24	4/24
1w9e A B	O00560	ENST00000413219,ENST00000260130	ENST00000422546,ENST00000447182	0/24	0/24
1w9e A B	O00560	ENST00000413219,ENST00000260130	ENST00000424270	0/24	0/24
1w9e A B	O00560	ENST00000413219,ENST00000260130	ENST00000447267	2/24	2/24
2hlz B D	P50053	ENST00000260599	ENST00000260598	10/14	6/10
3b3l D C	P50053	ENST00000260599	ENST00000260598	12/30	12/29
3otc A B	Q9NWX6	ENST00000231198	ENST00000448153	12/39	12/40
3lar A F	Q15274	ENST00000395384	ENST00000219771	10/16	9/16
3lar F B	Q15274	ENST00000395384	ENST00000219771	12/12	16/16
3lar A C	Q15274	ENST00000395384	ENST00000219771	15/15	12/12
2p1b H G	P06748	ENST00000296930,ENST00000517671	ENST00000351986	0/24	0/25
2p1b H G	P06748	ENST00000296930,ENST00000517671	ENST00000393820	0/24	0/25
3qnw B C	P55212	ENST00000265164	ENST00000352981	0/7	4/5
3qnw B C	P55212	ENST00000265164	ENST00000505486	7/7	1/5
3nr2 A B	P55212	ENST00000265164	ENST00000352981	4/29	3/27
3nr2 A B	P55212	ENST00000265164	ENST00000505486	25/29	24/27
3k7e D A	P55212	ENST00000265164	ENST00000352981	0/5	0/6
3k7e D A	P55212	ENST00000265164	ENST00000505486	5/5	6/6
3g33 B D	P30281	ENST00000372991	ENST00000372987	4/24	3/23
3g33 B D	P30281	ENST00000372991	ENST00000414200	4/24	5/23
3g33 B D	P30281	ENST00000372991	ENST00000415497	18/24	17/23
3g33 B D	P30281	ENST00000372991	ENST00000511642,ENST00000372988	8/24	8/23
3g33 B D	P30281	ENST00000372991	ENST00000510503	14/24	14/23
2e50 B A	Q01105	ENST00000372692	ENST00000409104	0/36	0/32
2e50 B A	Q01105	ENST00000372692	ENST00000372686	0/36	0/32
2e50 B A	Q01105	ENST00000372692	ENST00000322030	0/36	0/32
2e50 B A	Q01105	ENST00000372692	ENST00000372688	0/36	0/32
3fn3 A B	Q9NZQ7	ENST00000381577	ENST00000381573	7/18	7/15
1ne7 A C	P46926	ENST00000508177,ENST00000311337,ENST00000503794,ENST00000500692	ENST00000513454	0/12	1/14
1ne7 A C	P46926	ENST00000508177,ENST00000311337,ENST00000503794,ENST00000500692	ENST00000458112	0/12	0/14
1ne7 A C	P46926	ENST00000508177,ENST00000311337,ENST00000503794,ENST00000500692	ENST00000542860	0/12	0/14
1ne7 D A	P46926	ENST00000508177,ENST00000311337,ENST00000503794,ENST00000500692	ENST00000513454	0/10	0/10
1ne7 D A	P46926	ENST00000508177,ENST00000311337,ENST00000503794,ENST00000500692	ENST00000458112	0/10	0/10
1ne7 D A	P46926	ENST00000508177,ENST00000311337,ENST00000503794,ENST00000500692	ENST00000542860	0/10	0/10
3o0t A B	Q96HS1	ENST00000498926	ENST00000317555	23/26	23/26
3o0t A B	Q96HS1	ENST00000498926	ENST00000454808,ENST00000543955	3/26	3/26
1wyi B A	P60174	ENST00000229270	ENST00000396705	0/34	0/35
1wyi B A	P60174	ENST00000229270	ENST00000535434	27/34	27/35
1kxg E D	Q9Y275	ENST00000375887	ENST00000430559	4/24	1/20
1kxg E D	Q9Y275	ENST00000375887	ENST00000542136	20/24	19/20
1oqe J E	Q9Y275	ENST00000375887	ENST00000430559	0/10	0/10
1oqe J E	Q9Y275	ENST00000375887	ENST00000542136	10/10	10/10
1oqe J F	Q9Y275	ENST00000375887	ENST00000430559	0/5	1/7
1oqe J F	Q9Y275	ENST00000375887	ENST00000542136	5/5	6/7
3k0j A C	P09012	ENST00000243563	ENST00000545469	7/7	9/9
3g96 D C	P09012	ENST00000243563	ENST00000545469	11/11	11/11
3fcx A B	P10768	ENST00000378720	ENST00000378697	2/14	0/16
3kqs B A	P11086	ENST00000269582	ENST00000394246	1/10	1/11
1yz3 A B	P11086	ENST00000269582	ENST00000394246	2/12	2/11
1du3 L J	P50591	ENST00000241261	ENST00000420541	26/26	26/26
1y97 A B	Q9BQ50	ENST00000334497,ENST00000370232,ENST00000402951	ENST00000330912,ENST00000338525,ENST00000370231,ENST00000393862	0/35	0/36
1y97 A B	Q9BQ50	ENST00000334497,ENST00000370232,ENST00000402951	ENST00000414588	0/35	0/36
1kr2 B A	Q9HAN9	ENST00000377205,ENST00000462686	ENST00000403197	13/20	13/19
1kqo E D	Q9HAN9	ENST00000377205,ENST00000462686	ENST00000403197	5/5	5/5
3o4r A C	Q9BTZ2	ENST00000313250	ENST00000558581	0/27	0/28
3o4r A C	Q9BTZ2	ENST00000313250	ENST00000558263	26/27	27/28
3o4r A C	Q9BTZ2	ENST00000313250	ENST00000397075	4/27	4/28
3o4r A C	Q9BTZ2	ENST00000313250	ENST00000397074	4/27	4/28
3o4r A C	Q9BTZ2	ENST00000313250	ENST00000397073	3/27	3/28
3o4r A C	Q9BTZ2	ENST00000313250	ENST00000559632	3/27	3/28
3o4r A C	Q9BTZ2	ENST00000313250	ENST00000543741	25/27	25/28
3o4r A C	Q9BTZ2	ENST00000313250	ENST00000382761	26/27	27/28
3o4r A C	Q9BTZ2	ENST00000313250	ENST00000421831	0/27	0/28
3o4r A C	Q9BTZ2	ENST00000313250	ENST00000308178	4/27	4/28
1nms A B	P42574	ENST00000308394,ENST00000523916	ENST00000393585,ENST00000517513,ENST00000393588	42/48	43/49
1nms A B	P42574	ENST00000308394,ENST00000523916	ENST00000438467	46/48	47/49
1i3o C A	P42574	ENST00000308394,ENST00000523916	ENST00000393585,ENST00000517513,ENST00000393588	2/6	1/5
1i3o C A	P42574	ENST00000308394,ENST00000523916	ENST00000438467	6/6	5/5
1do5 B A	O14618	ENST00000533244	ENST00000310190	0/17	0/16
1d4a D B	P15559	ENST00000320623	ENST00000439109	27/53	28/57
1d4a D B	P15559	ENST00000320623	ENST00000379046	14/53	15/57
1d4a D B	P15559	ENST00000320623	ENST00000379047	13/53	13/57
2y1h B A	Q17R31	ENST00000366974	ENST00000526997	17/23	17/24
2y1h B A	Q17R31	ENST00000366974	ENST00000531963	13/23	12/24
2y1h B A	Q17R31	ENST00000366974	ENST00000532324	0/23	0/24
2y1h B A	Q17R31	ENST00000366974	ENST00000530441	17/23	17/24
2y1h B A	Q17R31	ENST00000366974	ENST00000366973	0/23	0/24
2y1h B A	Q17R31	ENST00000366974	ENST00000526641	0/23	0/24
1exz B A	P21583	ENST00000228280	ENST00000347404	0/17	0/16
1exz B A	P21583	ENST00000228280	ENST00000378535	0/17	1/16
1ypq B A	P78380	ENST00000309539	ENST00000545927	5/18	7/21
1ypq B A	P78380	ENST00000309539	ENST00000544577	16/18	18/21
1ypq B A	P78380	ENST00000309539	ENST00000432556	17/18	19/21
1ypq B A	P78380	ENST00000309539	ENST00000543993	17/18	19/21
3tkr C F	Q13162	ENST00000379341	ENST00000379331	7/17	7/17
3tkr A I	Q13162	ENST00000379341	ENST00000379331	37/48	37/48
2x4d B A	Q9H008	ENST00000368842	ENST00000368839	0/25	1/26
2x4d B A	Q9H008	ENST00000368842	ENST00000392757	0/25	1/26
1av1 C D	P02647	ENST00000375323,ENST00000359492,ENST00000375320,ENST00000236850	ENST00000375329	0/54	0/55
2avd A B	Q86VU5	ENST00000372538	ENST00000536650	22/43	21/42
1i9r A B	P29965	ENST00000370629	ENST00000370628	3/18	0/19
1u7t B A	Q99714	ENST00000168216	ENST00000375304	0/42	0/44
1u7t B A	Q99714	ENST00000168216	ENST00000375298	19/42	19/44
1uj2 A B	Q9BZX2	ENST00000367879	ENST00000372212	16/16	15/15
1ufq A C	Q9BZX2	ENST00000367879	ENST00000372212	14/14	13/13
1xg5 C D	Q6UWP2	ENST00000251312	ENST00000394445	23/23	21/21
2dsr B G	P22692	ENST00000269593	ENST00000542955	10/10	0/11
3buk A B	P20783	ENST00000331010	ENST00000423158	0/29	0/30
1yjx C D	P18669	ENST00000334828	ENST00000425387	16/18	15/17
3hj5 B A	P04156	ENST00000430350,ENST00000379440	ENST00000444805	0/58	0/55
3ehw C A	P33316	ENST00000331200	ENST00000249783	0/48	0/45
3ehw C A	P33316	ENST00000331200	ENST00000558813	0/48	0/45
3ehw C A	P33316	ENST00000331200	ENST00000455976	0/48	0/45
3ehw C A	P33316	ENST00000331200	ENST00000559935	12/48	24/45
3ehw C A	P33316	ENST00000331200	ENST00000559416	0/48	0/45
3ehw C A	P33316	ENST00000331200	ENST00000559540	12/48	24/45
3ehw C A	P33316	ENST00000331200	ENST00000450740	12/48	30/45
1nuq A B	Q96T66	ENST00000296202	ENST00000511444	21/25	20/22
1nuq A B	Q96T66	ENST00000296202	ENST00000406824	4/25	2/22
1nuq A B	Q96T66	ENST00000296202	ENST00000406164,ENST00000339837	0/25	0/22
1nuq A B	Q96T66	ENST00000296202	ENST00000514703	25/25	22/22
1nuq A B	Q96T66	ENST00000296202	ENST00000413939	4/25	2/22
1nuq A B	Q96T66	ENST00000296202	ENST00000512391	21/25	20/22
2re9 A C	O95150	ENST00000374045	ENST00000374044	2/30	5/25
1fb1 E A	P30793	ENST00000395514,ENST00000491895	ENST00000536224	17/20	3/21
1fb1 E A	P30793	ENST00000395514,ENST00000491895	ENST00000543643	17/20	3/21
1fb1 E A	P30793	ENST00000395514,ENST00000491895	ENST00000395524	17/20	3/21
2idx B C	Q96EY8	ENST00000545712	ENST00000266839	19/28	0/28
1avo L J	Q06323	ENST00000206451	ENST00000561435	0/27	4/23
1avo L J	Q06323	ENST00000206451	ENST00000382708	0/27	4/23
1avo L J	Q06323	ENST00000206451	ENST00000559123	16/27	3/23
1avo B D	Q06323	ENST00000206451	ENST00000561435	4/23	0/26
1avo B D	Q06323	ENST00000206451	ENST00000382708	4/23	0/26
1avo B D	Q06323	ENST00000206451	ENST00000559123	3/23	16/26
3ikk A B	O95292	ENST00000475243	ENST00000395802	2/8	2/9
3mjg A B	P01127	ENST00000331163	ENST00000381551	0/25	0/23
3lfl C B	P78417	ENST00000369713	ENST00000369710	0/21	1/22
3lfl C B	P78417	ENST00000369713	ENST00000539281	0/21	0/22
1iv5 A B	P60033	ENST00000263645	ENST00000381036	0/17	0/18
1iv5 A B	P60033	ENST00000263645	ENST00000526072,ENST00000492627	0/17	0/18
1iv5 A B	P60033	ENST00000263645	ENST00000481687	0/17	0/18
2hp4 A B	P01732	ENST00000283635,ENST00000409511	ENST00000538832	0/19	0/21
2hp4 A B	P01732	ENST00000283635,ENST00000409511	ENST00000442577	0/19	0/21
2hp4 A B	P01732	ENST00000283635,ENST00000409511	ENST00000456996,ENST00000352580	0/19	0/21
2hp4 A B	P01732	ENST00000283635,ENST00000409511	ENST00000409781	0/19	0/21
1ete A B	P49771	ENST00000204637	ENST00000344019	0/19	0/18
1q8m C D	Q9NP99	ENST00000244709	ENST00000334475	0/33	0/33
2vpf A B	P15692	ENST00000523873	ENST00000457104	0/27	0/27
2vpf A B	P15692	ENST00000523873	ENST00000230480	0/27	0/27
2vpf A B	P15692	ENST00000523873	ENST00000372077	0/27	0/27
2vpf A B	P15692	ENST00000523873	ENST00000523125	0/27	0/27
2vpf A B	P15692	ENST00000523873	ENST00000523950	0/27	0/27
2vpf A B	P15692	ENST00000523873	ENST00000518824	0/27	0/27
2vpf A B	P15692	ENST00000523873	ENST00000520948	0/27	0/27
2vpf A B	P15692	ENST00000523873	ENST00000518689	0/27	0/27
2qwx B A	P16083	ENST00000380455,ENST00000338130,ENST00000380430	ENST00000380441,ENST00000380454	14/42	14/42
3kg5 B A	P40259	ENST00000006750	ENST00000349817	5/5	9/9
3kg5 B A	P40259	ENST00000006750	ENST00000392795	0/5	0/9
1vyh J I	P68402	ENST00000527958	ENST00000419197	11/22	11/21
1vyh J I	P68402	ENST00000527958	ENST00000530272	11/22	11/21
1vyh J I	P68402	ENST00000527958	ENST00000529887	11/22	11/21
1j1j B A	Q15631	ENST00000389682	ENST00000413418	6/18	0/14
1j1j B A	Q15631	ENST00000389682	ENST00000409193	0/18	0/14
1j1j B A	Q15631	ENST00000389682	ENST00000536142	11/18	14/14
1j1j D A	Q15631	ENST00000389682	ENST00000413418	0/12	5/15
1j1j D A	Q15631	ENST00000389682	ENST00000409193	0/12	0/15
1j1j D A	Q15631	ENST00000389682	ENST00000536142	12/12	10/15
3pja D B	Q15631	ENST00000389682	ENST00000413418	1/31	0/28
3pja D B	Q15631	ENST00000389682	ENST00000409193	10/31	10/28
3pja D B	Q15631	ENST00000389682	ENST00000536142	12/31	12/28
3ovp B A	Q96AT9	ENST00000359429	ENST00000411934,ENST00000438204	20/23	21/24
3ovp B A	Q96AT9	ENST00000359429	ENST00000429907	20/23	21/24
3ovp B A	Q96AT9	ENST00000359429	ENST00000445268	20/23	21/24
3ovp B A	Q96AT9	ENST00000359429	ENST00000452025	0/23	0/24
3ovp B A	Q96AT9	ENST00000359429	ENST00000429921,ENST00000454822,ENST00000436630	20/23	21/24
3ovp B A	Q96AT9	ENST00000359429	ENST00000354506	14/23	14/24
3ovp B A	Q96AT9	ENST00000359429	ENST00000435437	0/23	0/24
3ovp B A	Q96AT9	ENST00000359429	ENST00000540255	0/23	0/24
3q2s A B	O43809	ENST00000300291	ENST00000535563	17/25	17/25
3rpn C F	Q9Y2Q3	ENST00000358406	ENST00000479303	0/29	0/27
3rpn C F	Q9Y2Q3	ENST00000358406	ENST00000443571	9/29	9/27
3rpn C F	Q9Y2Q3	ENST00000358406	ENST00000409500	0/29	0/27
1b09 E D	P02741	ENST00000255030	ENST00000437342	10/11	6/11
1b09 E D	P02741	ENST00000255030	ENST00000368112	11/11	1/11
1b09 E D	P02741	ENST00000255030	ENST00000343919,ENST00000368110,ENST00000368111	11/11	1/11
1b09 B C	P02741	ENST00000255030	ENST00000437342	7/12	10/10
1b09 B C	P02741	ENST00000255030	ENST00000368112	2/12	10/10
1b09 B C	P02741	ENST00000255030	ENST00000343919,ENST00000368110,ENST00000368111	2/12	10/10
1saw B A	Q6P587	ENST00000427358	ENST00000382668	2/27	0/29
1saw B A	Q6P587	ENST00000427358	ENST00000382666	2/27	0/29
2nyt C A	Q9Y235	ENST00000244669	ENST00000426505	8/12	8/12
2nyt A B	Q9Y235	ENST00000244669	ENST00000426505	18/18	18/18
3osk B A	P16410	ENST00000302823	ENST00000427473	3/12	3/12
3osk B A	P16410	ENST00000302823	ENST00000295854	3/12	3/12
3osk B A	P16410	ENST00000302823	ENST00000472206	6/12	6/12
3osk B A	P16410	ENST00000302823	ENST00000541886	12/12	12/12
3q91 D C	O95848	ENST00000392568	ENST00000535832	14/23	13/21
2p4k B C	P04179	ENST00000367055,ENST00000538183	ENST00000546087	1/17	1/17
2p4k B C	P04179	ENST00000367055,ENST00000538183	ENST00000452684	13/17	13/17
2p4k B C	P04179	ENST00000367055,ENST00000538183	ENST00000337404,ENST00000367054	2/17	2/17
2p4k B C	P04179	ENST00000367055,ENST00000538183	ENST00000444946	4/17	4/17
2p4k A B	P04179	ENST00000367055,ENST00000538183	ENST00000546087	1/22	1/22
2p4k A B	P04179	ENST00000367055,ENST00000538183	ENST00000452684	16/22	16/22
2p4k A B	P04179	ENST00000367055,ENST00000538183	ENST00000337404,ENST00000367054	12/22	12/22
2p4k A B	P04179	ENST00000367055,ENST00000538183	ENST00000444946	4/22	4/22
2p4k B D	P04179	ENST00000367055,ENST00000538183	ENST00000546087	0/7	0/7
2p4k B D	P04179	ENST00000367055,ENST00000538183	ENST00000452684	7/7	7/7
2p4k B D	P04179	ENST00000367055,ENST00000538183	ENST00000337404,ENST00000367054	0/7	0/7
2p4k B D	P04179	ENST00000367055,ENST00000538183	ENST00000444946	7/7	7/7
2gd5 C D	Q9Y3E7	ENST00000263856	ENST00000409225	8/23	4/25
2gd5 C D	Q9Y3E7	ENST00000263856	ENST00000409727	9/23	13/25
2gd5 C D	Q9Y3E7	ENST00000263856	ENST00000439940	0/23	0/25
1rv6 V W	P49763	ENST00000405431	ENST00000555567	0/28	0/29
1rv6 V W	P49763	ENST00000405431	ENST00000553716	0/28	0/29
1rv6 V W	P49763	ENST00000405431	ENST00000238607	0/28	0/29
2ask A B	Q5T4W7	ENST00000372354,ENST00000372359	ENST00000479128,ENST00000472435	36/36	35/35
2ask A B	Q5T4W7	ENST00000372354,ENST00000372359	ENST00000414809,ENST00000498139	0/36	0/35
2ask A B	Q5T4W7	ENST00000372354,ENST00000372359	ENST00000438616	0/36	0/35
2dsb D C	Q9UKK9	ENST00000491614,ENST00000537776	ENST00000378937	1/64	1/68
2dsb D C	Q9UKK9	ENST00000491614,ENST00000537776	ENST00000378929	17/64	19/68
2dsb D C	Q9UKK9	ENST00000491614,ENST00000537776	ENST00000378927	21/64	22/68
2dsb D C	Q9UKK9	ENST00000491614,ENST00000537776	ENST00000378940	17/64	19/68
2zmv B A	Q9Y296	ENST00000533632	ENST00000434101	0/17	9/22
2zmv B A	Q9Y296	ENST00000533632	ENST00000528230	0/17	8/22
2zmv B A	Q9Y296	ENST00000533632	ENST00000359005	15/17	1/22
2zmv B A	Q9Y296	ENST00000533632	ENST00000533058	1/17	0/22
2zmv B A	Q9Y296	ENST00000533632	ENST00000525303	1/17	10/22
2w97 A B	P06730	ENST00000450253	ENST00000504432	0/8	0/8
2w97 A B	P06730	ENST00000450253	ENST00000280892	0/8	0/8
2w97 A B	P06730	ENST00000450253	ENST00000505992	0/8	0/8
1gri B A	P62993	ENST00000392564,ENST00000392562,ENST00000316804	ENST00000316615,ENST00000392563	10/41	10/43
1jwh D C	P67870	ENST00000375882,ENST00000375865,ENST00000375866	ENST00000375880	6/31	8/30
1jwh D C	P67870	ENST00000375882,ENST00000375865,ENST00000375866	ENST00000375885	0/31	0/30
2vl3 C B	P30044	ENST00000265462	ENST00000352435	4/15	4/17
2vl3 C B	P30044	ENST00000265462	ENST00000347941	9/15	10/17
2vl9 A C	P30044	ENST00000265462	ENST00000352435	0/15	0/14
2vl9 A C	P30044	ENST00000265462	ENST00000347941	4/15	3/14
3t30 G H	Q86SE8	ENST00000289820,ENST00000521157,ENST00000397940,ENST00000518119	ENST00000381530	0/21	0/22
2h3n B D	P15814	ENST00000330377	ENST00000249053	16/16	16/16
3l8i C D	Q9BUL8	ENST00000392750,ENST00000473645,ENST00000470131,ENST00000497056,ENST00000461494	ENST00000471885,ENST00000487947	2/35	3/36
3l8i C D	Q9BUL8	ENST00000392750,ENST00000473645,ENST00000470131,ENST00000497056,ENST00000461494	ENST00000492396	21/35	21/36
3mjk A B	P04085	ENST00000354513	ENST00000402802	0/51	0/48
3qk3 C B	P26998	ENST00000215855	ENST00000404334	2/8	4/9
3f1r B A	Q9NP95	ENST00000180166	ENST00000381981	22/22	21/21
1rhg C A	P09919	ENST00000225474	ENST00000331769	0/15	0/18
1rhg C A	P09919	ENST00000225474	ENST00000394148	3/15	4/18
1rhg C A	P09919	ENST00000225474	ENST00000394149	0/15	0/18
2xac A B	P49765	ENST00000309422	ENST00000426086	0/30	0/31
3rk2 G H	P60880	ENST00000254976	ENST00000304886	12/30	0/27
3rk2 D C	P60880	ENST00000254976	ENST00000304886	0/27	12/30
3mbg B C	P55789	ENST00000248114	ENST00000425414	6/29	6/29
2f8a A B	P07203	ENST00000419783	ENST00000419349	12/16	12/16
1yla A B	P61086	ENST00000261427	ENST00000445950	8/17	9/16
1yla A B	P61086	ENST00000261427	ENST00000503368	7/17	5/16
1yla A B	P61086	ENST00000261427	ENST00000295963	0/17	0/16
3hy2 B A	Q06830	ENST00000262746,ENST00000319248	ENST00000372079	0/20	0/20
3hup A B	Q07108	ENST00000228434	ENST00000536709	1/18	4/21
3b93 C A	Q9UNG2	ENST00000404377	ENST00000239468	0/12	0/16
3b93 B A	Q9UNG2	ENST00000404377	ENST00000239468	0/9	0/11
2gao A B	Q9NR31	ENST00000431664,ENST00000373239,ENST00000373238,ENST00000373242,ENST00000373241	ENST00000458634	1/8	0/8
2gao A B	Q9NR31	ENST00000431664,ENST00000373239,ENST00000373238,ENST00000373242,ENST00000373241	ENST00000395026	8/8	8/8
2gao A B	Q9NR31	ENST00000431664,ENST00000373239,ENST00000373238,ENST00000373242,ENST00000373241	ENST00000373236	0/8	0/8
3mgm B A	Q96DE0	ENST00000521288	ENST00000359850	0/31	0/28
3mgm B A	Q96DE0	ENST00000521288	ENST00000502852	14/31	13/28
3mgm B A	Q96DE0	ENST00000521288	ENST00000537561	4/31	3/28
1z83 A B	P00568	ENST00000373156,ENST00000373176	ENST00000223836	1/10	1/11
2car B A	Q9BY32	ENST00000380113	ENST00000399838	5/18	6/19
2car B A	Q9BY32	ENST00000380113	ENST00000455664	0/18	0/19
3dh1 D A	Q7Z6V5	ENST00000237283	ENST00000367594	0/22	0/20
3dh1 D A	Q7Z6V5	ENST00000237283	ENST00000367593	22/22	20/20
3e3r A B	Q13938	ENST00000222125	ENST00000452990	1/5	0/7
3cry A B	O75223	ENST00000275428	ENST00000005374	11/17	11/17
3cry A B	O75223	ENST00000275428	ENST00000409144	17/17	17/17
3cry A B	O75223	ENST00000275428	ENST00000409436	0/17	0/17
3cry A B	O75223	ENST00000275428	ENST00000497601	6/17	6/17
3cry A B	O75223	ENST00000275428	ENST00000409390	11/17	11/17
1ehw B A	O00746	ENST00000219479	ENST00000382940	0/20	0/20
1ehw B A	O00746	ENST00000219479	ENST00000397722,ENST00000450036	13/20	13/20
1dhf A B	P00374	ENST00000505337,ENST00000439211	ENST00000511032	0/12	0/12
1dhf A B	P00374	ENST00000505337,ENST00000439211	ENST00000504396	0/12	0/12
1bd9 B A	P30086	ENST00000261313	ENST00000418769	5/11	5/12
2huz A B	Q96EK6	ENST00000216410	ENST00000554230	8/58	10/62
2z5d A B	P62256	ENST00000355621	ENST00000473814	1/8	3/12
1zn9 B A	P07741	ENST00000378364	ENST00000426324	0/32	0/31
3nwh C A	Q10589	ENST00000252593	ENST00000416178	0/32	0/31
3nwh B A	Q10589	ENST00000252593	ENST00000416178	0/17	0/16
2zfh B A	O60888	ENST00000488034	ENST00000374500	0/24	0/24
2zfh B A	O60888	ENST00000488034	ENST00000494751	5/24	10/24
2zfh B A	O60888	ENST00000488034	ENST00000488478	13/24	12/24
2zfh B A	O60888	ENST00000488034	ENST00000440279,ENST00000374496	0/24	0/24
3nr1 B A	Q8N4P3	ENST00000394272	ENST00000559898	0/23	0/23
3nr1 B A	Q8N4P3	ENST00000394272	ENST00000330334	0/23	0/23
2w4l E F	P32321	ENST00000438320,ENST00000510370	ENST00000357067	0/27	0/27
2w4l F A	P32321	ENST00000438320,ENST00000510370	ENST00000357067	0/42	0/43
1ilr 2 1	P18510	ENST00000409930	ENST00000361779,ENST00000409052	0/8	0/12
1ilr 2 1	P18510	ENST00000409930	ENST00000259206	0/8	0/12
1ilr 2 1	P18510	ENST00000409930	ENST00000354115	0/8	0/12
2y1z B A	P02511	ENST00000527950,ENST00000531198,ENST00000533475,ENST00000227251,ENST00000526180	ENST00000533971	14/17	13/17
2y1z B A	P02511	ENST00000527950,ENST00000531198,ENST00000533475,ENST00000227251,ENST00000526180	ENST00000533280,ENST00000525823	0/17	0/17
1xm2 C A	Q93096	ENST00000370651	ENST00000370644,ENST00000370650	0/12	7/8
1xm2 C B	Q93096	ENST00000370651	ENST00000370644,ENST00000370650	8/9	0/11
3b9c D C	Q3ZCW2	ENST00000238875	ENST00000409537	9/9	9/9
2x2c Q O	P62937	ENST00000468812	ENST00000244636,ENST00000355968,ENST00000489459	6/7	1/5
2x2c Q O	P62937	ENST00000468812	ENST00000451562	0/7	2/5
2x2c Q O	P62937	ENST00000468812	ENST00000395070	1/7	0/5
1fs1 B D	P63208	ENST00000353411,ENST00000517625,ENST00000522855	ENST00000521216	0/13	0/14
1fs1 B D	P63208	ENST00000353411,ENST00000517625,ENST00000522855	ENST00000522552	0/13	0/14
1hlo B A	P61244	ENST00000358664	ENST00000555419	8/26	8/25
1hlo B A	P61244	ENST00000358664	ENST00000246163	18/26	17/25
1hlo B A	P61244	ENST00000358664	ENST00000556443	0/26	0/25
1hlo B A	P61244	ENST00000358664	ENST00000557277	26/26	25/25
1hlo B A	P61244	ENST00000358664	ENST00000441116	0/26	0/25
1hlo B A	P61244	ENST00000358664	ENST00000557746	0/26	0/25
1hlo B A	P61244	ENST00000358664	ENST00000555667	0/26	0/25
1hlo B A	P61244	ENST00000358664	ENST00000358402	0/26	0/25
1hlo B A	P61244	ENST00000358664	ENST00000341653	18/26	17/25
1hlo B A	P61244	ENST00000358664	ENST00000556979	0/26	0/25
1hlo B A	P61244	ENST00000358664	ENST00000555932	26/26	25/25
1hlo B A	P61244	ENST00000358664	ENST00000284165	0/26	0/25
2wal A B	O95257	ENST00000252506	ENST00000375769	4/23	3/27
2bjn B A	Q86SZ2	ENST00000330149	ENST00000347691	0/19	0/18
1h8x B A	P07998	ENST00000397970,ENST00000340900,ENST00000397967,ENST00000412779	ENST00000555698	7/40	7/42
2afg D A	P05230	ENST00000337706,ENST00000359370,ENST00000419524,ENST00000441680,ENST00000378046	ENST00000407758	6/6	5/5
2afg D A	P05230	ENST00000337706,ENST00000359370,ENST00000419524,ENST00000441680,ENST00000378046	ENST00000360966	6/6	5/5
2wyt F A	P00441	ENST00000270142	ENST00000389995	3/16	3/16
2wyt F A	P00441	ENST00000270142	ENST00000535823	13/16	13/16
2pno J K	Q16873	ENST00000292596	ENST00000401985	11/21	9/21
3ln2 A B	P61626	ENST00000261267	ENST00000548839	4/8	0/9
3ln2 A B	P61626	ENST00000261267	ENST00000549690	4/8	0/9
1tsh A B	P02766	ENST00000237014	ENST00000432547	0/20	0/20
1tsh A B	P02766	ENST00000237014	ENST00000541025	1/20	1/20
1rlb A D	P02766	ENST00000237014	ENST00000432547	0/8	0/8
1rlb A D	P02766	ENST00000237014	ENST00000541025	3/8	3/8
1p27 C A	P61326	ENST00000371470	ENST00000371466	1/15	0/15
3i2b K L	Q03393	ENST00000280362	ENST00000524931	11/13	5/18
3i2b K L	Q03393	ENST00000280362	ENST00000525803	6/13	13/18
3i2b D A	Q03393	ENST00000280362	ENST00000524931	4/17	12/15
3i2b D A	Q03393	ENST00000280362	ENST00000525803	13/17	7/15
1e31 A B	O15392	ENST00000350051	ENST00000432014	0/10	0/10
1e31 A B	O15392	ENST00000350051	ENST00000301633	0/10	0/10
1e31 A B	O15392	ENST00000350051	ENST00000374948	8/10	8/10
1d1j C A	P35080	ENST00000239940	ENST00000489155,ENST00000497148,ENST00000475518,ENST00000481275,ENST00000498307	0/16	0/15
1d1j C A	P35080	ENST00000239940	ENST00000461930	16/16	15/15
1d1j C A	P35080	ENST00000239940	ENST00000494827,ENST00000481767	8/16	8/15
1d1j C A	P35080	ENST00000239940	ENST00000461868	8/16	8/15
1d1j C A	P35080	ENST00000239940	ENST00000452853	8/16	8/15
1d1j C A	P35080	ENST00000239940	ENST00000490975	0/16	0/15
1d1j C A	P35080	ENST00000239940	ENST00000423691	8/16	8/15
3an2 E A	P49450	ENST00000335756	ENST00000233505	0/12	0/12
3f5o E F	Q9NPJ3	ENST00000230048	ENST00000537591	7/30	6/29
1oni I H	P52758	ENST00000254878	ENST00000520989	1/24	7/26
3fnv A B	Q8N5K1	ENST00000273986	ENST00000503643	0/41	0/39
1d1z C D	O60880	ENST00000371139	ENST00000360027	0/8	0/7
1d1z B D	O60880	ENST00000371139	ENST00000360027	0/11	0/12
1pcf E F	P53999	ENST00000512913,ENST00000506237,ENST00000515355,ENST00000502897,ENST00000265073	ENST00000542111	7/30	7/32
1kpe A B	P49773	ENST00000304043	ENST00000508488	29/37	29/38
1kpe A B	P49773	ENST00000304043	ENST00000513012	37/37	37/38
1kpe A B	P49773	ENST00000304043	ENST00000506908	29/37	29/38
1quq B D	P35244	ENST00000223129,ENST00000396682	ENST00000401447,ENST00000406109	0/5	0/6
3ciq F E	P61769	ENST00000559916,ENST00000561424,ENST00000558401	ENST00000544417	0/12	0/11
3ciq F E	P61769	ENST00000559916,ENST00000561424,ENST00000558401	ENST00000396754	0/12	0/11
3low A B	P61769	ENST00000559916,ENST00000561424,ENST00000558401	ENST00000544417	0/78	0/77
3low A B	P61769	ENST00000559916,ENST00000561424,ENST00000558401	ENST00000396754	15/78	15/77
3ix0 C D	P08118	ENST00000358559	ENST00000298239	5/11	5/11
1eym B A	P62942	ENST00000400137,ENST00000381719	ENST00000439640	2/15	2/16
1eym B A	P62942	ENST00000400137,ENST00000381719	ENST00000381715,ENST00000381724	0/15	0/16
1fki A B	P62942	ENST00000400137,ENST00000381719	ENST00000439640	1/6	0/6
1fki A B	P62942	ENST00000400137,ENST00000381719	ENST00000381715,ENST00000381724	1/6	0/6
1qpf D A	P62942	ENST00000400137,ENST00000381719	ENST00000439640	2/7	2/7
1qpf D A	P62942	ENST00000400137,ENST00000381719	ENST00000381715,ENST00000381724	4/7	5/7
1qe6 A B	P10145	ENST00000307407	ENST00000401931	4/18	4/20
2hz5 A B	Q9NP97	ENST00000357156	ENST00000300469	26/26	26/26
2hz5 A B	Q9NP97	ENST00000357156	ENST00000374846	0/26	0/26
2hz5 A B	Q9NP97	ENST00000357156	ENST00000417166	0/26	0/26
2j7z B A	P48061	ENST00000374429	ENST00000343575	1/21	1/19
2j7z B A	P48061	ENST00000374429	ENST00000395795	1/21	1/19
2j7z B A	P48061	ENST00000374429	ENST00000374426	1/21	1/19
2j7z B A	P48061	ENST00000374429	ENST00000395794	1/21	1/19
2j7z B A	P48061	ENST00000374429	ENST00000395793	21/21	19/19
2q8t D C	Q16627	ENST00000394509	ENST00000536149,ENST00000435911	0/16	0/15
1dks A B	P61024	ENST00000308987	ENST00000368439	6/8	6/9
1dks A B	P61024	ENST00000308987	ENST00000368436	0/8	0/9
1fe4 A B	O00244	ENST00000522710,ENST00000313115,ENST00000524142	ENST00000521264	0/8	0/12
1fe4 A B	O00244	ENST00000522710,ENST00000313115,ENST00000524142	ENST00000522314,ENST00000520382	0/8	0/12
