# Supplementary material for: Alternative splicing tends to avoid partial removals of protein-protein interaction sites
Source: BMC Genomics. 2013 Jun 7;14:379. doi: 10.1186/1471-2164-14-379 (PMC3700808; doi:10.1186/1471-2164-14-379)
Supplement: Additional file 3 — Single-isoform and all-isoforms tests results for heterodimeric and homodimeric interfaces. This files include all the tables summarizing the results of single-isoform and all-isoforms tests performed on heterodimeric and homodimeric interfaces. The results of the tests performed only with isoforms whose sequences cover at least a certain fraction of the canonical ones are also reported. Threshold is the interface-removal threshold value used in the test. Spliced in real AS/Not spliced in real AS is the number of isoforms that remove or not a binding site (in the single-isoform test) or of binding sites that are removed or not in one or more isoforms (in the all-isoforms test). Spliced in random AS/Not spliced in random AS is the number of decoy isoforms that remove or not a binding site (in the single-isoform test) or of binding sites that are removed or not in one or more decoy isoforms (in the all-isoforms test). Spliced in real AS fraction is the second column/ (second column + fourth column) fraction. While Spliced in random AS fraction is the third column/ (third column + fifth column) fraction. P-value is the p-value obtained for the CMH test. [file 1471-2164-14-379-S3.xls]

## Sheet: Test results
Threshold	Spliced in real AS	Spliced in random AS	Not spliced in real AS	Not spliced in random AS	Spliced in real AS fraction	Spliced in random AS fraction	P-value
SINGLE-ISOFORM TEST FOR HETERODIMERIC INTERACTIONS / ALL THE ISOFORMS
1 res	464	558382	558	463618	0.454012	0.546362	6.35879e-17
0.1	408	485770	614	536230	0.399217	0.475313	4.38867e-12
0.2	338	414371	684	607629	0.330724	0.405451	1.75778e-12
0.3	284	351632	738	670368	0.277886	0.344063	6.3813e-11
0.4	245	300190	777	721810	0.239726	0.293728	1.48543e-08
0.5	216	255518	806	766482	0.21135	0.250018	1.71867e-05
0.6	178	209907	844	812093	0.174168	0.205388	0.000122056
0.7	149	171031	873	850969	0.145793	0.167349	0.00387925
0.8	128	142886	894	879114	0.125245	0.13981	0.0334769
0.9	108	118992	914	903008	0.105675	0.116431	0.0841845
1	101	99451	921	922549	0.0988258	0.0973102	0.851595
SINGLE-ISOFORM TEST FOR HOMODIMERIC INTERACTIONS / ALL THE ISOFORMS
1 res	799	965243	872	705757	0.478157	0.577644	6.24126e-29
0.1	715	862934	956	808066	0.427887	0.516418	3.05544e-23
0.2	610	742122	1061	928878	0.365051	0.444118	1.71722e-19
0.3	535	632618	1136	1038382	0.320168	0.378586	2.38828e-12
0.4	490	549928	1181	1121072	0.293238	0.329101	5.77759e-06
0.5	431	473064	1240	1197936	0.257929	0.283102	0.000825715
0.6	376	390860	1295	1280140	0.225015	0.233908	0.203285
0.7	319	324686	1352	1346314	0.190904	0.194306	0.616754
0.8	281	272795	1390	1398205	0.168163	0.163253	0.417428
0.9	227	216540	1444	1454460	0.135847	0.129587	0.238404
1	196	182675	1475	1488325	0.117295	0.109321	0.094654
ALL-ISOFORMS TEST FOR HETERODIMERIC INTERACTIONS / ALL THE ISOFORMS
1 res	262	295909	169	135091	0.607889	0.686564	3.73283e-07
0.1	242	270025	189	160975	0.561485	0.626508	4.8666e-05
0.2	205	241618	226	189382	0.475638	0.560599	1.10484e-07
0.3	182	213308	249	217692	0.422274	0.494914	5.36039e-06
0.4	157	185940	274	245060	0.364269	0.431415	1.45807e-05
0.5	137	159068	294	271932	0.317865	0.369067	0.000610093
0.6	114	132453	317	298547	0.264501	0.307316	0.00170084
0.7	94	107313	337	323687	0.218097	0.248986	0.016523
0.8	80	88494	351	342506	0.185615	0.205323	0.101932
0.9	71	71553	360	359447	0.164733	0.166016	0.990483
1	64	58131	367	372869	0.148492	0.134875	0.191573
ALL-ISOFORMS TEST FOR HOMODIMERIC INTERACTIONS / ALL THE ISOFORMS
1 res	450	501344	213	161656	0.678733	0.756175	6.78864e-11
0.1	425	468592	238	194408	0.641026	0.706775	9.14738e-08
0.2	378	423944	285	239056	0.570136	0.639433	5.82744e-08
0.3	339	374115	324	288885	0.511312	0.564276	3.46098e-05
0.4	318	337672	345	325328	0.479638	0.509309	0.0188661
0.5	287	300761	376	362239	0.432881	0.453637	0.0959333
0.6	252	254797	411	408203	0.38009	0.384309	0.759687
0.7	219	217206	444	445794	0.330317	0.327611	0.854491
0.8	192	184103	471	478897	0.289593	0.277682	0.262751
0.9	156	149429	507	513571	0.235294	0.225383	0.315636
1	135	125442	528	537558	0.20362	0.189204	0.0951809
SINGLE-ISOFORM TEST FOR HETERODIMERIC INTERACTIONS / ISOFORMS COVERING 90% OF THE INTERACTING PROTEIN
1 res	432	526382	558	463618	0.436364	0.531699	6.35879e-17
0.1	376	453770	614	536230	0.379798	0.458354	4.38867e-12
0.2	306	382371	684	607629	0.309091	0.386233	1.75778e-12
0.3	252	319657	738	670343	0.254545	0.322886	6.24673e-11
0.4	213	268233	777	721767	0.215152	0.270942	1.43681e-08
0.5	184	223616	806	766384	0.185859	0.225875	1.61942e-05
0.6	146	178048	844	811952	0.147475	0.179846	0.000112054
0.7	118	139615	872	850385	0.119192	0.141025	0.00446973
0.8	97	111877	893	878123	0.0979798	0.113007	0.0325784
0.9	77	88203	913	901797	0.0777778	0.0890939	0.0758995
1	70	69225	920	920775	0.0707071	0.0699242	0.960523
SINGLE-ISOFORM TEST FOR HOMODIMERIC INTERACTIONS / ISOFORMS COVERING 90% OF THE INTERACTING PROTEIN
1 res	770	936535	872	705465	0.46894	0.570362	4.65675e-29
0.1	686	834226	956	807774	0.417783	0.508055	2.36971e-23
0.2	581	713424	1061	928576	0.353837	0.434485	1.35124e-19
0.3	506	603943	1136	1038057	0.308161	0.367809	1.94792e-12
0.4	461	521366	1181	1120634	0.280755	0.317519	4.82258e-06
0.5	402	444525	1240	1197475	0.244823	0.270722	0.000711443
0.6	347	362408	1295	1279592	0.211328	0.220711	0.185803
0.7	292	297597	1350	1344403	0.177832	0.181241	0.62122
0.8	254	246646	1388	1395354	0.154689	0.150211	0.467989
0.9	201	191596	1441	1450404	0.122412	0.116685	0.287119
1	170	158950	1472	1483050	0.103532	0.0968027	0.163473
ALL-ISOFORMS TEST FOR HETERODIMERIC INTERACTIONS / ISOFORMS COVERING 90% OF THE INTERACTING PROTEIN
1 res	255	291098	175	138902	0.593023	0.676972	1.06874e-07
0.1	233	264224	197	165776	0.54186	0.614474	8.55059e-06
0.2	195	234586	235	195414	0.453488	0.545549	1.61541e-08
0.3	172	204861	258	225139	0.4	0.476421	2.61517e-06
0.4	147	176639	283	253361	0.34186	0.410788	1.27623e-05
0.5	127	149619	303	280381	0.295349	0.347951	0.000546575
0.6	104	122805	326	307195	0.24186	0.285593	0.00160899
0.7	85	97875	345	332125	0.197674	0.227616	0.0220058
0.8	71	79111	359	350889	0.165116	0.183979	0.123842
0.9	61	61462	369	368538	0.14186	0.142935	0.916904
1	54	48050	376	381950	0.125581	0.111744	0.189025
ALL-ISOFORMS TEST FOR HOMODIMERIC INTERACTIONS / ISOFORMS COVERING 90% OF THE INTERACTING PROTEIN
1 res	441	495550	217	162450	0.670213	0.753116	5.85029e-12
0.1	414	462566	244	195434	0.629179	0.702988	3.5223e-09
0.2	366	416364	292	241636	0.556231	0.632772	3.83809e-09
0.3	326	365596	332	292404	0.495441	0.555617	3.85863e-06
0.4	305	328054	353	329946	0.463526	0.498562	0.00642186
0.5	272	289147	386	368853	0.413374	0.439433	0.0393741
0.6	237	241538	421	416462	0.360182	0.367079	0.594572
0.7	205	204229	453	453771	0.31155	0.310378	0.969576
0.8	178	171606	480	486394	0.270517	0.260799	0.370949
0.9	142	136330	516	521670	0.215805	0.207188	0.388517
1	121	113044	537	544956	0.183891	0.171799	0.163955
SINGLE-ISOFORM TEST FOR HETERODIMERIC INTERACTIONS / ISOFORMS COVERING 80% OF THE INTERACTING PROTEIN
1 res	413	506682	556	462318	0.426213	0.522892	8.80537e-17
0.1	357	434568	612	534432	0.368421	0.448471	4.16618e-12
0.2	287	363306	682	605694	0.296182	0.374929	1.47981e-12
0.3	233	301006	736	667994	0.240454	0.310636	3.88803e-11
0.4	194	249859	775	719141	0.200206	0.257852	8.01433e-09
0.5	165	205481	804	763519	0.170279	0.212055	9.04806e-06
0.6	127	160263	842	808737	0.131063	0.16539	5.24433e-05
0.7	100	123072	869	845928	0.103199	0.127009	0.0021094
0.8	79	96533	890	872467	0.0815273	0.0996213	0.00988182
0.9	61	74667	908	894333	0.0629515	0.0770557	0.0251329
1	56	59341	913	909659	0.0577915	0.0612394	0.596614
SINGLE-ISOFORM TEST FOR HOMODIMERIC INTERACTIONS / ISOFORMS COVERING 80% OF THE INTERACTING PROTEIN
1 res	738	904547	872	705453	0.458385	0.56183	4.59874e-29
0.1	655	802382	955	807618	0.406832	0.498374	4.06747e-23
0.2	550	681757	1060	928243	0.341615	0.423452	1.93868e-19
0.3	475	572535	1135	1037465	0.295031	0.355612	2.25322e-12
0.4	430	490331	1180	1119669	0.267081	0.304553	4.6582e-06
0.5	372	414970	1238	1195030	0.231056	0.257745	0.000586972
0.6	319	335612	1291	1274388	0.198137	0.208455	0.148601
0.7	267	272824	1343	1337176	0.165839	0.169456	0.600877
0.8	231	223710	1379	1386290	0.143478	0.13895	0.464106
0.9	181	172077	1429	1437923	0.112422	0.10688	0.301072
1	152	140918	1458	1469082	0.0944099	0.0875267	0.149412
ALL-ISOFORMS TEST FOR HETERODIMERIC INTERACTIONS / ISOFORMS COVERING 80% OF THE INTERACTING PROTEIN
1 res	248	285066	179	141934	0.580796	0.667602	5.52102e-08
0.1	226	258665	201	168335	0.529274	0.605773	3.29592e-06
0.2	188	228953	239	198047	0.440281	0.53619	5.07729e-09
0.3	164	199271	263	227729	0.384075	0.466677	4.52991e-07
0.4	137	170565	290	256435	0.320843	0.39945	8.08052e-07
0.5	117	142222	310	284778	0.274005	0.333073	0.000124973
0.6	94	115136	333	311864	0.220141	0.269639	0.000456722
0.7	75	89567	352	337433	0.175644	0.209759	0.00994043
0.8	61	71112	366	355888	0.142857	0.166539	0.0523156
0.9	49	53781	378	373219	0.114754	0.125951	0.333495
1	44	42511	383	384489	0.103044	0.0995574	0.808689
ALL-ISOFORMS TEST FOR HOMODIMERIC INTERACTIONS / ISOFORMS COVERING 80% OF THE INTERACTING PROTEIN
1 res	425	482746	227	169254	0.65184	0.740408	9.5241e-13
0.1	398	449023	254	202977	0.610429	0.688686	1.03902e-09
0.2	349	402086	303	249914	0.535276	0.616696	8.85396e-10
0.3	309	349769	343	302231	0.473926	0.536456	2.85082e-06
0.4	288	311553	364	340447	0.441718	0.477842	0.00614276
0.5	253	273033	399	378967	0.388037	0.418762	0.0170861
0.6	219	226532	433	425468	0.33589	0.347442	0.355365
0.7	188	188920	464	463080	0.288344	0.289755	0.953325
0.8	161	156345	491	495655	0.246933	0.239793	0.529893
0.9	128	122588	524	529412	0.196319	0.188018	0.407354
1	107	98928	545	553072	0.16411	0.15173	0.149167
SINGLE-ISOFORM TEST FOR HETERODIMERIC INTERACTIONS / ISOFORMS COVERING 70% OF THE INTERACTING PROTEIN
1 res	381	474038	555	461962	0.407051	0.506451	1.30791e-16
0.1	326	402106	610	533894	0.348291	0.4296	9.54638e-12
0.2	257	332423	679	603577	0.274573	0.355153	2.16936e-12
0.3	204	271491	732	664509	0.217949	0.290054	3.7576e-11
0.4	167	221755	769	714245	0.178419	0.236918	1.06958e-08
0.5	139	178958	797	757042	0.148504	0.191194	8.78622e-06
0.6	104	135198	832	800802	0.111111	0.144442	0.000105683
0.7	81	101272	855	834728	0.0865385	0.108197	0.00526081
0.8	61	76702	875	859298	0.0651709	0.0819466	0.0158944
0.9	44	57849	892	878151	0.0470085	0.0618045	0.01549
1	40	45064	896	890936	0.042735	0.0481453	0.361542
SINGLE-ISOFORM TEST FOR HOMODIMERIC INTERACTIONS / ISOFORMS COVERING 70% OF THE INTERACTING PROTEIN
1 res	676	842686	871	704314	0.436975	0.544723	3.39397e-29
0.1	593	740597	954	806403	0.383323	0.478731	2.98598e-23
0.2	489	620313	1058	926687	0.316096	0.400978	2.15698e-19
0.3	418	513045	1129	1033955	0.2702	0.331639	6.647e-12
0.4	374	432165	1173	1114835	0.241758	0.279357	9.11443e-06
0.5	318	359219	1229	1187781	0.205559	0.232204	0.000905899
0.6	270	282658	1277	1264342	0.174531	0.182714	0.269239
0.7	223	223775	1324	1323225	0.14415	0.144651	0.978029
0.8	191	179197	1356	1367803	0.123465	0.115835	0.20994
0.9	145	131731	1402	1415269	0.0937298	0.0851526	0.103301
1	122	106161	1425	1440839	0.0788623	0.0686238	0.0281204
ALL-ISOFORMS TEST FOR HETERODIMERIC INTERACTIONS / ISOFORMS COVERING 70% OF THE INTERACTING PROTEIN
1 res	237	275084	186	147916	0.560284	0.650317	3.83074e-08
0.1	214	248126	209	174874	0.50591	0.586586	1.83972e-06
0.2	175	217279	248	205721	0.413712	0.513662	3.20984e-09
0.3	151	186546	272	236454	0.356974	0.441007	6.42706e-07
0.4	122	157022	301	265978	0.288416	0.37121	4.69137e-07
0.5	102	128040	321	294960	0.241135	0.302695	0.000100568
0.6	80	100125	343	322875	0.189125	0.236702	0.00105507
0.7	62	73997	361	349003	0.146572	0.174934	0.0350281
0.8	49	57347	374	365653	0.115839	0.135572	0.111323
0.9	38	42607	385	380393	0.0898345	0.100726	0.341115
1	34	32704	389	390296	0.0803783	0.0773144	0.841115
ALL-ISOFORMS TEST FOR HOMODIMERIC INTERACTIONS / ISOFORMS COVERING 70% OF THE INTERACTING PROTEIN
1 res	398	462283	246	181717	0.618012	0.717831	9.27125e-15
0.1	369	425751	275	218249	0.572981	0.661104	4.87895e-11
0.2	318	375696	326	268304	0.493789	0.583379	1.11121e-10
0.3	277	321370	367	322630	0.430124	0.499022	6.77822e-07
0.4	257	282006	387	361994	0.399068	0.437898	0.00456211
0.5	221	243289	423	400711	0.343168	0.377778	0.00963614
0.6	189	196032	455	447968	0.293478	0.304398	0.399517
0.7	163	160274	481	483726	0.253106	0.248873	0.757803
0.8	138	130177	506	513823	0.214286	0.202138	0.265812
0.9	107	98299	537	545701	0.166149	0.152638	0.159856
1	88	77360	556	566640	0.136646	0.120124	0.0483949
SINGLE-ISOFORM TEST FOR HETERODIMERIC INTERACTIONS / ISOFORMS COVERING 60% OF THE INTERACTING PROTEIN
1 res	340	428894	547	458106	0.383315	0.483533	1.62718e-15
0.1	285	358008	602	528992	0.321308	0.403617	4.07115e-11
0.2	219	291344	668	595656	0.2469	0.32846	8.47645e-12
0.3	171	234310	716	652690	0.192785	0.26416	2.40583e-10
0.4	136	188213	751	698787	0.153326	0.212191	2.10665e-08
0.5	111	148650	776	738350	0.125141	0.167587	1.46177e-05
0.6	77	108021	810	778979	0.0868095	0.121782	5.10841e-05
0.7	58	77652	829	809348	0.065389	0.0875445	0.00391877
0.8	42	57778	845	829222	0.0473506	0.0651387	0.00866995
0.9	29	41683	858	845317	0.0326945	0.0469932	0.0148976
1	26	31479	861	855521	0.0293123	0.0354893	0.264986
SINGLE-ISOFORM TEST FOR HOMODIMERIC INTERACTIONS / ISOFORMS COVERING 60% OF THE INTERACTING PROTEIN
1 res	589	753914	867	702086	0.404533	0.517798	9.03516e-29
0.1	506	652371	950	803629	0.347527	0.448057	5.04326e-23
0.2	405	534740	1051	921260	0.278159	0.367266	3.18431e-19
0.3	334	430487	1122	1025513	0.229396	0.295664	1.67977e-12
0.4	292	355036	1164	1100964	0.200549	0.243843	8.91177e-07
0.5	244	289677	1212	1166323	0.167582	0.198954	0.000139879
0.6	199	220025	1257	1235975	0.136676	0.151116	0.0505929
0.7	164	169617	1292	1286383	0.112637	0.116495	0.584966
0.8	142	130540	1314	1325460	0.0975275	0.0896566	0.190618
0.9	97	90650	1359	1365350	0.0666209	0.0622596	0.411867
1	77	70331	1379	1385669	0.0528846	0.0483043	0.329144
ALL-ISOFORMS TEST FOR HETERODIMERIC INTERACTIONS / ISOFORMS COVERING 60% OF THE INTERACTING PROTEIN
1 res	216	256333	191	150667	0.530713	0.629811	6.70838e-09
0.1	193	229201	214	177799	0.474201	0.563147	4.55269e-07
0.2	156	199035	251	207965	0.383292	0.489029	2.36866e-09
0.3	131	168332	276	238668	0.321867	0.413592	1.79707e-07
0.4	104	140291	303	266709	0.255528	0.344695	1.68505e-07
0.5	84	111003	323	295997	0.206388	0.272735	5.09908e-05
0.6	61	82815	346	324185	0.149877	0.203477	0.000293234
0.7	46	58135	361	348865	0.113022	0.142838	0.026775
0.8	35	43912	372	363088	0.0859951	0.107892	0.0706047
0.9	27	31489	380	375511	0.0663391	0.0773686	0.319501
1	24	23679	383	383321	0.0589681	0.0581794	0.930297
ALL-ISOFORMS TEST FOR HOMODIMERIC INTERACTIONS / ISOFORMS COVERING 60% OF THE INTERACTING PROTEIN
1 res	365	425020	258	197980	0.585875	0.682215	2.95663e-12
0.1	331	387233	292	235767	0.5313	0.621562	2.47999e-10
0.2	278	335176	345	287824	0.446228	0.538003	3.99814e-10
0.3	236	279861	387	343139	0.378812	0.449215	1.31247e-06
0.4	214	240661	409	382339	0.343499	0.386294	0.00267687
0.5	182	201672	441	421328	0.292135	0.323711	0.0225144
0.6	149	155670	474	467330	0.239165	0.249872	0.42019
0.7	128	123131	495	499869	0.205457	0.197642	0.528599
0.8	110	97210	513	525790	0.176565	0.156035	0.0503951
0.9	78	70684	545	552316	0.125201	0.113457	0.217716
1	60	54497	563	568503	0.0963082	0.0874751	0.303131
SINGLE-ISOFORM TEST FOR HETERODIMERIC INTERACTIONS / ISOFORMS COVERING 50% OF THE INTERACTING PROTEIN
1 res	302	386966	539	454034	0.359096	0.460126	1.79541e-14
0.1	248	317384	593	523616	0.294887	0.377389	2.38334e-10
0.2	186	253827	655	587173	0.221165	0.301816	8.25058e-11
0.3	142	199755	699	641245	0.168847	0.237521	3.48677e-09
0.4	110	156267	731	684733	0.130797	0.185811	3.21481e-07
0.5	87	120746	754	720254	0.103448	0.143574	5.21831e-05
0.6	58	84363	783	756637	0.0689655	0.100313	0.000277282
0.7	43	59069	798	781931	0.0511296	0.0702366	0.0114029
0.8	32	43041	809	797959	0.0380499	0.0511784	0.0487602
0.9	23	29596	818	811404	0.0273484	0.0351914	0.180442
1	21	22951	820	818049	0.0249703	0.0272901	0.716075
SINGLE-ISOFORM TEST FOR HOMODIMERIC INTERACTIONS / ISOFORMS COVERING 50% OF THE INTERACTING PROTEIN
1 res	523	686394	858	694606	0.378711	0.497027	1.24318e-28
0.1	441	586526	940	794474	0.319334	0.424711	3.69961e-23
0.2	343	472621	1038	908379	0.248371	0.342231	1.26921e-19
0.3	273	370767	1108	1010233	0.197683	0.268477	3.84573e-13
0.4	235	298262	1146	1082738	0.170167	0.215975	4.86656e-07
0.5	189	237466	1192	1143534	0.136857	0.171952	3.21543e-05
0.6	151	174508	1230	1206492	0.109341	0.126364	0.0230031
0.7	121	130361	1260	1250639	0.0876177	0.0943961	0.3198
0.8	102	96724	1279	1284276	0.0738595	0.0700391	0.539463
0.9	61	63519	1320	1317481	0.0441709	0.0459949	0.754667
1	50	49422	1331	1331578	0.0362056	0.0357871	0.989069
ALL-ISOFORMS TEST FOR HETERODIMERIC INTERACTIONS / ISOFORMS COVERING 50% OF THE INTERACTING PROTEIN
1 res	202	243078	203	161922	0.498765	0.600193	1.91783e-08
0.1	176	211369	229	193631	0.434568	0.521899	2.3597e-06
0.2	139	179053	266	225947	0.34321	0.442106	8.0615e-08
0.3	112	147169	293	257831	0.276543	0.36338	1.42593e-06
0.4	86	118939	319	286061	0.212346	0.293677	2.42486e-06
0.5	67	91505	338	313495	0.165432	0.225938	0.0001943
0.6	48	66547	357	338453	0.118519	0.164314	0.00163862
0.7	37	46019	368	358981	0.091358	0.113627	0.0889508
0.8	29	34029	376	370971	0.0716049	0.0840222	0.309942
0.9	22	23981	383	381019	0.054321	0.0592123	0.698817
1	20	18591	385	386409	0.0493827	0.0459037	0.792729
ALL-ISOFORMS TEST FOR HOMODIMERIC INTERACTIONS / ISOFORMS COVERING 50% OF THE INTERACTING PROTEIN
1 res	339	399915	270	209085	0.55665	0.656675	6.20802e-12
0.1	301	360578	308	248422	0.494253	0.592082	6.8002e-11
0.2	246	307494	363	301506	0.403941	0.504916	5.6228e-11
0.3	203	251269	406	357731	0.333333	0.412593	1.94421e-07
0.4	179	211316	430	397684	0.293924	0.346989	0.000355439
0.5	148	172850	461	436150	0.243021	0.283826	0.00434923
0.6	118	127527	491	481473	0.19376	0.209404	0.241349
0.7	100	97367	509	511633	0.164204	0.15988	0.755769
0.8	85	74087	524	534913	0.139573	0.121654	0.0886679
0.9	53	49967	556	559033	0.0870279	0.0820476	0.626734
1	42	38941	567	570059	0.0689655	0.0639425	0.569471
SINGLE-ISOFORM TEST FOR HETERODIMERIC INTERACTIONS / ISOFORMS COVERING 40% OF THE INTERACTING PROTEIN
1 res	239	310883	513	441117	0.317819	0.413408	2.66992e-11
0.1	194	246125	558	505875	0.257979	0.327294	7.73445e-07
0.2	139	189343	613	562657	0.18484	0.251786	3.52561e-07
0.3	100	142932	652	609068	0.132979	0.190069	2.18767e-06
0.4	78	107377	674	644623	0.103723	0.142789	0.000335107
0.5	64	79985	688	672015	0.0851064	0.106363	0.0311758
0.6	43	53130	709	698870	0.0571809	0.0706516	0.110438
0.7	31	36585	721	715415	0.0412234	0.0486503	0.322561
0.8	21	25055	731	726945	0.0279255	0.0333178	0.414169
0.9	15	16547	737	735453	0.0199468	0.022004	0.772576
1	15	12350	737	739650	0.0199468	0.0164229	0.490702
SINGLE-ISOFORM TEST FOR HOMODIMERIC INTERACTIONS / ISOFORMS COVERING 40% OF THE INTERACTING PROTEIN
1 res	436	582578	826	679422	0.345483	0.461631	2.95283e-24
0.1	356	487678	906	774322	0.282092	0.386433	3.29565e-20
0.2	268	384055	994	877945	0.212361	0.304323	3.52074e-17
0.3	202	291060	1060	970940	0.160063	0.230634	3.31693e-12
0.4	170	225805	1092	1036195	0.134707	0.178926	2.10285e-06
0.5	131	175846	1131	1086154	0.103803	0.139339	2.84889e-05
0.6	104	123710	1158	1138290	0.0824089	0.0980269	0.0352973
0.7	80	88179	1182	1173821	0.0633914	0.0698724	0.329954
0.8	70	63989	1192	1198011	0.0554675	0.0507044	0.416639
0.9	39	40550	1223	1221450	0.0309033	0.0321315	0.847805
1	33	31954	1229	1230046	0.026149	0.0253201	0.909834
ALL-ISOFORMS TEST FOR HETERODIMERIC INTERACTIONS / ISOFORMS COVERING 40% OF THE INTERACTING PROTEIN
1 res	162	205958	219	175042	0.425197	0.540572	6.45508e-09
0.1	138	171683	243	209317	0.362205	0.450612	1.24788e-05
0.2	105	139753	276	241247	0.275591	0.366806	4.07868e-06
0.3	79	108999	302	272001	0.207349	0.286087	3.13798e-05
0.4	58	83635	323	297365	0.152231	0.219514	0.000122828
0.5	47	61607	334	319393	0.12336	0.161698	0.0159373
0.6	34	43337	347	337663	0.0892388	0.113745	0.0769799
0.7	26	30252	355	350748	0.0682415	0.0794016	0.383679
0.8	19	21295	362	359705	0.0498688	0.0558924	0.629278
0.9	14	14391	367	366609	0.0367454	0.0377717	0.900147
1	14	10686	367	370314	0.0367454	0.0280472	0.3149
ALL-ISOFORMS TEST FOR HOMODIMERIC INTERACTIONS / ISOFORMS COVERING 40% OF THE INTERACTING PROTEIN
1 res	296	355242	289	229758	0.505983	0.607251	1.57533e-10
0.1	259	314556	326	270444	0.442735	0.537703	4.69712e-09
0.2	199	260639	386	324361	0.340171	0.445537	1.26121e-10
0.3	156	203622	429	381378	0.266667	0.348072	3.01412e-07
0.4	131	165008	454	419992	0.223932	0.282065	0.000126068
0.5	105	132392	480	452608	0.179487	0.226311	0.00098026
0.6	83	93300	502	491700	0.14188	0.159487	0.174346
0.7	69	67790	516	517210	0.117949	0.11588	0.910146
0.8	60	50702	525	534298	0.102564	0.0866701	0.114178
0.9	34	32636	551	552364	0.0581197	0.055788	0.851091
1	28	25061	557	559939	0.0478632	0.0428393	0.538822
SINGLE-ISOFORM TEST FOR HETERODIMERIC INTERACTIONS / ISOFORMS COVERING 30% OF THE INTERACTING PROTEIN
1 res	189	252996	483	419004	0.28125	0.376482	4.42351e-10
0.1	147	190872	525	481128	0.21875	0.284036	1.08234e-05
0.2	100	139258	572	532742	0.14881	0.207229	1.86421e-05
0.3	68	98396	604	573604	0.10119	0.146423	0.000205594
0.4	51	70967	621	601033	0.0758929	0.105606	0.00552778
0.5	42	50703	630	621297	0.0625	0.0754509	0.178028
0.6	23	31432	649	640568	0.0342262	0.0467738	0.110766
0.7	16	20627	656	651373	0.0238095	0.0306949	0.310022
0.8	9	13264	663	658736	0.0133929	0.0197381	0.254431
0.9	5	8733	667	663267	0.00744048	0.0129955	0.22875
1	5	6382	667	665618	0.00744048	0.00949702	0.700622
SINGLE-ISOFORM TEST FOR HOMODIMERIC INTERACTIONS / ISOFORMS COVERING 30% OF THE INTERACTING PROTEIN
1 res	349	473779	769	644221	0.312165	0.423774	1.5701e-19
0.1	276	385844	842	732156	0.246869	0.34512	5.40128e-16
0.2	198	291581	920	826419	0.177102	0.260806	3.29023e-13
0.3	139	210371	979	907629	0.124329	0.188167	8.89912e-10
0.4	110	157354	1008	960646	0.09839	0.140746	7.05892e-06
0.5	82	117125	1036	1000875	0.0733453	0.104763	0.000188474
0.6	65	77545	1053	1040455	0.0581395	0.0693605	0.120024
0.7	49	52907	1069	1065093	0.0438283	0.0473229	0.60178
0.8	40	35193	1078	1082807	0.0357782	0.0314785	0.423535
0.9	16	20077	1102	1097923	0.0143113	0.017958	0.382995
1	11	16155	1107	1101845	0.009839	0.0144499	0.204269
ALL-ISOFORMS TEST FOR HETERODIMERIC INTERACTIONS / ISOFORMS COVERING 30% OF THE INTERACTING PROTEIN
1 res	133	173023	223	182977	0.373596	0.48602	1.02627e-07
0.1	106	136862	250	219138	0.297753	0.384444	4.90542e-05
0.2	76	104935	280	251065	0.213483	0.294761	7.30017e-05
0.3	55	76757	301	279243	0.154494	0.21561	0.00130555
0.4	38	56276	318	299724	0.106742	0.158079	0.00250877
0.5	32	39943	324	316057	0.0898876	0.112199	0.145379
0.6	20	26233	336	329767	0.0561798	0.0736882	0.172666
0.7	14	16179	342	339821	0.0393258	0.0454466	0.62583
0.8	8	9697	348	346303	0.0224719	0.0272388	0.664323
0.9	4	6030	352	349970	0.011236	0.0169382	0.482052
1	4	4470	352	351530	0.011236	0.0125562	0.801964
ALL-ISOFORMS TEST FOR HOMODIMERIC INTERACTIONS / ISOFORMS COVERING 30% OF THE INTERACTING PROTEIN
1 res	249	304376	294	238624	0.458564	0.560545	3.51222e-09
0.1	213	261551	330	281449	0.392265	0.481678	4.03941e-07
0.2	158	207711	385	335289	0.290976	0.382525	1.66977e-07
0.3	116	154357	427	388643	0.213628	0.284267	1.89898e-05
0.4	92	119135	451	423865	0.169429	0.219401	0.00118632
0.5	68	89554	475	453446	0.12523	0.164924	0.00463547
0.6	54	59324	489	483676	0.0994475	0.109252	0.44722
0.7	44	40735	499	502265	0.0810313	0.0750184	0.607197
0.8	36	27140	507	515860	0.0662983	0.0499816	0.0641664
0.9	16	15977	527	527023	0.0294659	0.0294236	0.9948
1	11	12683	532	530317	0.0202578	0.0233573	0.70454
SINGLE-ISOFORM TEST FOR HETERODIMERIC INTERACTIONS / ISOFORMS COVERING 20% OF THE INTERACTING PROTEIN
1 res	120	172077	424	371923	0.220588	0.316318	1.5676e-08
0.1	85	119500	459	424500	0.15625	0.219669	7.56396e-05
0.2	48	80289	496	463711	0.0882353	0.14759	2.62632e-05
0.3	29	51777	515	492223	0.0533088	0.0951783	0.000465479
0.4	18	33538	526	510462	0.0330882	0.0616507	0.00415167
0.5	16	22104	528	521896	0.0294118	0.0406324	0.198058
0.6	9	13011	535	530989	0.0165441	0.0239173	0.299634
0.7	6	7778	538	536222	0.0110294	0.0142978	0.626901
0.8	5	4926	539	539074	0.00919118	0.00905515	0.971809
0.9	4	2980	540	541020	0.00735294	0.00547794	0.748466
1	4	2188	540	541812	0.00735294	0.00402206	0.346005
SINGLE-ISOFORM TEST FOR HOMODIMERIC INTERACTIONS / ISOFORMS COVERING 20% OF THE INTERACTING PROTEIN
1 res	238	339234	682	580766	0.258696	0.368733	1.09006e-15
0.1	177	264066	743	655934	0.192391	0.287028	8.18949e-13
0.2	122	191015	798	728985	0.132609	0.207625	5.83099e-10
0.3	74	131261	846	788739	0.0804348	0.142675	3.68342e-09
0.4	57	94618	863	825382	0.0619565	0.102846	1.069e-05
0.5	41	68042	879	851958	0.0445652	0.0739587	0.000284486
0.6	35	43591	885	876409	0.0380435	0.0473815	0.175786
0.7	25	27993	895	892007	0.0271739	0.0304272	0.610042
0.8	21	18592	899	901408	0.0228261	0.0202087	0.632869
0.9	7	10547	913	909453	0.0076087	0.0114641	0.310783
1	5	9072	915	910928	0.00543478	0.00986087	0.197641
ALL-ISOFORMS TEST FOR HETERODIMERIC INTERACTIONS / ISOFORMS COVERING 20% OF THE INTERACTING PROTEIN
1 res	99	133459	228	193541	0.302752	0.408131	2.89135e-06
0.1	72	98444	255	228556	0.220183	0.301052	0.000264155
0.2	43	69392	284	257608	0.131498	0.212208	7.21875e-05
0.3	27	45867	300	281133	0.0825688	0.140266	0.00114173
0.4	16	30935	311	296065	0.0489297	0.0946024	0.00233776
0.5	14	20502	313	306498	0.0428135	0.0626972	0.132776
0.6	8	11729	319	315271	0.0244648	0.0358685	0.304241
0.7	5	7027	322	319973	0.0152905	0.0214893	0.530825
0.8	4	4428	323	322572	0.0122324	0.0135413	0.824853
0.9	3	2603	324	324397	0.00917431	0.00796024	0.785963
1	3	1954	324	325046	0.00917431	0.00597554	0.665417
ALL-ISOFORMS TEST FOR HOMODIMERIC INTERACTIONS / ISOFORMS COVERING 20% OF THE INTERACTING PROTEIN
1 res	183	236949	306	252051	0.374233	0.484558	4.59717e-09
0.1	149	192628	340	296372	0.304703	0.393922	2.27488e-06
0.2	103	144577	386	344423	0.210634	0.295658	2.3975e-06
0.3	65	100523	424	388477	0.132924	0.205569	7.18381e-06
0.4	49	73631	440	415369	0.100204	0.150575	0.000524674
0.5	35	52744	454	436256	0.0715746	0.107861	0.00468542
0.6	30	33746	459	455254	0.0613497	0.0690102	0.519163
0.7	22	21780	467	467220	0.0449898	0.0445399	0.957762
0.8	18	14243	471	474757	0.0368098	0.0291268	0.33582
0.9	7	8165	482	480835	0.0143149	0.0166973	0.795877
1	5	6813	484	482187	0.0102249	0.0139325	0.573575
SINGLE-ISOFORM TEST FOR HETERODIMERIC INTERACTIONS / ISOFORMS COVERING 10% OF THE INTERACTING PROTEIN
1 res	51	75835	305	280165	0.143258	0.21302	0.000365379
0.1	29	45622	327	310378	0.0814607	0.128152	0.00638346
0.2	9	25963	347	330037	0.0252809	0.0729298	0.000438312
0.3	3	14162	353	341838	0.00842697	0.0397809	0.00267115
0.4	1	8444	355	347556	0.00280899	0.0237191	0.0120492
0.5	1	5087	355	350913	0.00280899	0.0142893	0.0979842
0.6	1	2686	355	353314	0.00280899	0.00754494	0.45516
0.7	1	1639	355	354361	0.00280899	0.00460393	0.911401
0.8	0	1210	356	354790	0	0.00339888	0.506711
0.9	0	527	356	355473	0	0.00148034	0.970237
1	0	435	356	355565	0	0.00122191	0.499485
SINGLE-ISOFORM TEST FOR HOMODIMERIC INTERACTIONS / ISOFORMS COVERING 10% OF THE INTERACTING PROTEIN
1 res	87	132769	447	401231	0.162921	0.248631	3.22986e-07
0.1	53	89806	481	444194	0.0992509	0.168176	4.96757e-06
0.2	28	54913	506	479087	0.0524345	0.102833	6.34512e-05
0.3	14	29928	520	504072	0.0262172	0.0560449	0.00234065
0.4	8	18491	526	515509	0.0149813	0.0346273	0.0136394
0.5	4	12051	530	521949	0.00749064	0.0225674	0.0219449
0.6	2	6913	532	527087	0.00374532	0.0129457	0.0795242
0.7	2	3830	532	530170	0.00374532	0.00717228	0.481477
0.8	2	2428	532	531572	0.00374532	0.00454682	0.775355
0.9	0	1007	534	532993	0	0.00188577	0.598497
1	0	873	534	533127	0	0.00163483	0.676731
ALL-ISOFORMS TEST FOR HETERODIMERIC INTERACTIONS / ISOFORMS COVERING 10% OF THE INTERACTING PROTEIN
1 res	47	65333	199	180667	0.191057	0.265581	0.0028593
0.1	27	40744	219	205256	0.109756	0.165626	0.013916
0.2	9	23567	237	222433	0.0365854	0.0958008	0.00126901
0.3	3	12854	243	233146	0.0121951	0.052252	0.00520908
0.4	1	7686	245	238314	0.00406504	0.0312439	0.0183329
0.5	1	4490	245	241510	0.00406504	0.018252	0.140662
0.6	1	2396	245	243604	0.00406504	0.00973984	0.548493
0.7	1	1404	245	244596	0.00406504	0.00570732	0.723684
0.8	0	1015	246	244985	0	0.00412602	0.596507
0.9	0	440	246	245560	0	0.00178862	0.492881
1	0	385	246	245615	0	0.00156504	0.520841
ALL-ISOFORMS TEST FOR HOMODIMERIC INTERACTIONS / ISOFORMS COVERING 10% OF THE INTERACTING PROTEIN
1 res	73	109454	278	241546	0.207977	0.311835	2.12641e-06
0.1	48	76627	303	274373	0.136752	0.218311	6.40328e-05
0.2	25	48958	326	302042	0.0712251	0.139481	9.50054e-05
0.3	12	27412	339	323588	0.034188	0.0780969	0.00166239
0.4	6	16911	345	334089	0.017094	0.0481795	0.00641988
0.5	3	11154	348	339846	0.00854701	0.0317778	0.0146188
0.6	1	6756	350	344244	0.002849	0.0192479	0.0328142
0.7	1	3860	350	347140	0.002849	0.0109972	0.20866
0.8	1	2493	350	348507	0.002849	0.00710256	0.510221
0.9	0	1013	351	349987	0	0.00288604	0.594643
1	0	901	351	350099	0	0.00256695	0.658646
