# Supplementary material for: Alternative splicing tends to avoid partial removals of protein-protein interaction sites
Source: BMC Genomics. 2013 Jun 7;14:379. doi: 10.1186/1471-2164-14-379 (PMC3700808; doi:10.1186/1471-2164-14-379)
Supplement: Additional file 4 — Single-isoform and all-isoforms tests results for heterodimeric interfaces hot spots. This file includes all the tables summarizing the results of single-isoform and all-isoforms tests performed on the hot spot residues of heterodimeric binding sites. See the legend of Additional file 3 for a description of the columns. [file 1471-2164-14-379-S4.xls]

## Sheet: Test hot spots
Threshold	Spliced in real AS	Spliced in random AS	Not spliced in real AS	Not spliced in random AS	Spliced in real AS fraction	Spliced in random AS fraction	P-value
SINGLE-ISOFORM TEST / ALL THE ISOFORMS
1 res	396	466491	587	516509	0.402848	0.474558	1.48324e-10
0.1	371	438250	612	544750	0.377416	0.445829	9.84057e-10
0.2	324	386406	659	596594	0.329603	0.393089	6.51086e-09
0.3	275	328991	708	654009	0.279756	0.334681	1.90809e-07
0.4	248	295437	735	687563	0.252289	0.300546	2.06696e-06
0.5	226	265458	757	717542	0.229908	0.270049	4.06145e-05
0.6	180	216428	803	766572	0.183113	0.220171	3.02228e-05
0.7	156	185805	827	797195	0.158698	0.189018	0.00024597
0.8	138	159858	845	823142	0.140387	0.162623	0.0038059
0.9	122	135369	861	847631	0.12411	0.13771	0.0569813
1	117	125982	866	857018	0.119023	0.128161	0.193449
ALL-ISOFORMS TEST / ALL THE ISOFORMS
1 res	223	253145	193	162855	0.536058	0.608522	8.53286e-06
0.1	213	242732	203	173268	0.512019	0.58349	1.33108e-05
0.2	198	225044	218	190956	0.475962	0.540971	9.80475e-05
0.3	173	200702	243	215298	0.415865	0.482457	5.84878e-05
0.4	156	182193	260	233807	0.375	0.437964	0.000113369
0.5	142	165821	274	250179	0.341346	0.398608	0.000385424
0.6	110	135864	306	280136	0.264423	0.326596	2.54477e-05
0.7	98	117314	318	298686	0.235577	0.282005	0.000928597
0.8	88	101647	328	314353	0.211538	0.244344	0.0134026
0.9	80	86882	336	329118	0.192308	0.208851	0.200921
1	77	80103	339	335897	0.185096	0.192555	0.588054
SINGLE-ISOFORM TEST / ISOFORMS COVERING 90% OF THE INTERACTING PROTEIN
1 res	366	436491	587	516509	0.38405	0.458018	1.48324e-10
0.1	341	408250	612	544750	0.357817	0.428384	9.84057e-10
0.2	294	356431	659	596569	0.308499	0.374009	6.39662e-09
0.3	245	299050	708	653950	0.257083	0.313799	1.8359e-07
0.4	218	265541	735	687459	0.228751	0.278637	1.93948e-06
0.5	196	235565	757	717435	0.205666	0.247183	3.83008e-05
0.6	150	186583	803	766417	0.157398	0.195785	2.74376e-05
0.7	127	156321	826	796679	0.133263	0.16403	0.000298485
0.8	109	130683	844	822317	0.114376	0.137128	0.00394698
0.9	93	106627	860	846373	0.0975866	0.111886	0.0506153
1	88	97301	865	855699	0.09234	0.1021	0.174031
ALL-ISOFORMS TEST / ISOFORMS COVERING 90% OF THE INTERACTING PROTEIN
1 res	214	246790	201	168210	0.515663	0.594675	2.01945e-06
0.1	204	236405	211	178595	0.491566	0.569651	3.12988e-06
0.2	189	218567	226	196433	0.455422	0.526667	2.69654e-05
0.3	163	191703	252	223297	0.392771	0.461935	3.99336e-05
0.4	146	172553	269	242447	0.351807	0.41579	0.000118592
0.5	132	156096	283	258904	0.318072	0.376135	0.000397611
0.6	100	126163	315	288837	0.240964	0.304007	2.80139e-05
0.7	89	107755	326	307245	0.214458	0.259651	0.00153993
0.8	79	92242	336	322758	0.190361	0.22227	0.0181919
0.9	71	77615	344	337385	0.171084	0.187024	0.225214
1	68	70708	347	344292	0.163855	0.170381	0.65089
SINGLE-ISOFORM TEST / ISOFORMS COVERING 80% OF THE INTERACTING PROTEIN
1 res	349	419048	585	514952	0.373662	0.44866	1.68694e-10
0.1	324	390807	610	543193	0.346895	0.418423	1.11963e-09
0.2	277	339008	657	594992	0.296574	0.362964	7.18695e-09
0.3	228	282375	706	651625	0.244111	0.302329	1.35874e-07
0.4	201	248895	733	685105	0.215203	0.266483	1.44063e-06
0.5	179	219017	755	714983	0.191649	0.234494	2.80665e-05
0.6	134	171070	800	762930	0.143469	0.183158	1.86384e-05
0.7	111	141516	823	792484	0.118844	0.151516	0.000141343
0.8	94	116984	840	817016	0.100642	0.125251	0.00194472
0.9	78	94628	856	839372	0.0835118	0.101315	0.0142319
1	74	86216	860	847784	0.0792291	0.0923084	0.0635489
ALL-ISOFORMS TEST / ISOFORMS COVERING 80% OF THE INTERACTING PROTEIN
1 res	209	242843	204	170157	0.506053	0.587998	9.74457e-07
0.1	199	232423	214	180577	0.48184	0.562768	1.58714e-06
0.2	183	214382	230	198618	0.443099	0.519085	8.88517e-06
0.3	157	187461	256	225539	0.380145	0.453901	1.3715e-05
0.4	139	167977	274	245023	0.336562	0.406724	2.87334e-05
0.5	124	150656	289	262344	0.300242	0.364785	0.000103314
0.6	92	120439	321	292561	0.22276	0.29162	6.49169e-06
0.7	81	101854	332	311146	0.196126	0.24662	0.000446272
0.8	72	87149	341	325851	0.174334	0.211015	0.00691221
0.9	63	72796	350	340204	0.152542	0.176262	0.0644548
1	60	66293	353	346707	0.145278	0.160516	0.230296
SINGLE-ISOFORM TEST / ISOFORMS COVERING 70% OF THE INTERACTING PROTEIN
1 res	318	387638	584	514362	0.35255	0.429754	1.98887e-10
0.1	293	360003	609	541997	0.324834	0.399116	8.90974e-10
0.2	249	309327	653	592673	0.276053	0.342935	1.46818e-08
0.3	203	254807	699	647193	0.225055	0.282491	3.82903e-07
0.4	176	223010	726	678990	0.195122	0.247239	1.64606e-06
0.5	154	193996	748	708004	0.170732	0.215073	2.16073e-05
0.6	112	146807	790	755193	0.124169	0.162757	4.25453e-05
0.7	91	119201	811	782799	0.100887	0.132152	0.000310228
0.8	75	96813	827	805187	0.0831486	0.107331	0.00237026
0.9	60	77295	842	824705	0.0665188	0.0856929	0.00735646
1	56	70484	846	831516	0.0620843	0.0781419	0.0205992
ALL-ISOFORMS TEST / ISOFORMS COVERING 70% OF THE INTERACTING PROTEIN
1 res	198	231137	211	177863	0.484108	0.565127	2.4987e-06
0.1	187	221118	222	187882	0.457213	0.540631	1.4452e-06
0.2	171	201795	238	207205	0.418093	0.493386	1.78442e-05
0.3	146	174212	263	234788	0.356968	0.425946	7.50311e-05
0.4	127	154736	282	254264	0.310513	0.378328	8.26056e-05
0.5	112	136696	297	272304	0.273839	0.33422	0.000391487
0.6	79	105558	330	303442	0.193154	0.258088	3.69196e-05
0.7	68	88232	341	320768	0.166259	0.215726	0.000812731
0.8	59	73550	350	335450	0.144254	0.179829	0.0102991
0.9	51	59786	358	349214	0.124694	0.146176	0.0960363
1	48	54492	361	354508	0.117359	0.133232	0.213001
SINGLE-ISOFORM TEST / ISOFORMS COVERING 60% OF THE INTERACTING PROTEIN
1 res	283	347523	572	507477	0.330994	0.40646	2.66559e-09
0.1	258	320582	597	534418	0.301754	0.37495	7.08689e-09
0.2	214	271246	641	583754	0.250292	0.317247	5.17597e-08
0.3	170	219862	685	635138	0.19883	0.257149	6.59378e-07
0.4	146	190222	709	664778	0.17076	0.222482	4.08432e-06
0.5	125	162884	730	692116	0.146199	0.190508	3.4899e-05
0.6	86	119687	769	735313	0.100585	0.139985	3.38829e-05
0.7	68	94703	787	760297	0.0795322	0.110764	0.000288472
0.8	56	78013	799	776987	0.0654971	0.0912433	0.00108108
0.9	43	61278	812	793722	0.0502924	0.0716702	0.00226075
1	40	55413	815	799587	0.0467836	0.0648105	0.00780216
ALL-ISOFORMS TEST / ISOFORMS COVERING 60% OF THE INTERACTING PROTEIN
1 res	182	214237	212	179763	0.461929	0.543749	5.41618e-06
0.1	171	204566	223	189434	0.43401	0.519203	2.43985e-06
0.2	154	184939	240	209061	0.390863	0.469388	1.87747e-05
0.3	127	157157	267	236843	0.322335	0.398876	2.71921e-05
0.4	109	137680	285	256320	0.27665	0.349442	4.99218e-05
0.5	95	119700	299	274300	0.241117	0.303807	0.000385891
0.6	63	88804	331	305196	0.159898	0.225391	4.37865e-05
0.7	51	71919	343	322081	0.129442	0.182536	0.000293975
0.8	45	60434	349	333566	0.114213	0.153386	0.00423724
0.9	38	48488	356	345512	0.0964467	0.123066	0.0336948
1	36	44104	358	349896	0.0913706	0.111939	0.0949978
SINGLE-ISOFORM TEST / ISOFORMS COVERING 50% OF THE INTERACTING PROTEIN
1 res	248	307779	562	502221	0.306173	0.379974	2.37784e-08
0.1	223	281605	587	528395	0.275309	0.34766	3.79816e-08
0.2	184	234071	626	575929	0.22716	0.288977	1.23126e-06
0.3	142	187077	668	622923	0.175309	0.230959	3.95832e-06
0.4	119	159124	691	650876	0.146914	0.196449	1.62752e-05
0.5	100	134827	710	675173	0.123457	0.166453	7.88645e-05
0.6	69	96028	741	713972	0.0851852	0.118553	0.00049797
0.7	53	73232	757	736768	0.0654321	0.0904099	0.00376197
0.8	44	59422	766	750578	0.054321	0.0733605	0.0156953
0.9	32	45724	778	764276	0.0395062	0.0564494	0.0150358
1	31	42569	779	767431	0.0382716	0.0525543	0.0337214
ALL-ISOFORMS TEST / ISOFORMS COVERING 50% OF THE INTERACTING PROTEIN
1 res	169	198877	223	193123	0.431122	0.507339	4.79418e-05
0.1	155	186321	237	205679	0.395408	0.475309	2.14871e-05
0.2	138	164326	254	227674	0.352041	0.419199	0.000395277
0.3	110	137006	282	254994	0.280612	0.349505	0.000209787
0.4	93	117521	299	274479	0.237245	0.299798	0.000580641
0.5	77	101066	315	290934	0.196429	0.257821	0.000477942
0.6	52	73836	340	318164	0.132653	0.188357	0.000435069
0.7	41	58579	351	333421	0.104592	0.149436	0.00180354
0.8	37	48772	355	343228	0.0943878	0.124418	0.0265513
0.9	30	39044	362	352956	0.0765306	0.099602	0.0618709
1	29	36318	363	355682	0.0739796	0.092648	0.124644
SINGLE-ISOFORM TEST / ISOFORMS COVERING 40% OF THE INTERACTING PROTEIN
1 res	201	242471	523	481529	0.277624	0.334905	5.14924e-05
0.1	176	218910	548	505090	0.243094	0.302362	2.42839e-05
0.2	142	176182	582	547818	0.196133	0.243345	0.000446281
0.3	105	136529	619	587471	0.145028	0.188576	0.000501966
0.4	87	113872	637	610128	0.120166	0.157282	0.00159136
0.5	74	94532	650	629468	0.10221	0.130569	0.0100104
0.6	51	65143	673	658857	0.070442	0.0899765	0.0390594
0.7	40	46990	684	677010	0.0552486	0.0649033	0.262007
0.8	32	36694	692	687306	0.0441989	0.0506823	0.421227
0.9	23	28482	701	695518	0.031768	0.0393398	0.278113
1	23	26210	701	697790	0.031768	0.0362017	0.536946
ALL-ISOFORMS TEST / ISOFORMS COVERING 40% OF THE INTERACTING PROTEIN
1 res	139	163919	229	204081	0.377717	0.445432	0.000846699
0.1	125	150347	243	217653	0.339674	0.408552	0.000709593
0.2	107	127356	261	240644	0.290761	0.346076	0.00643468
0.3	82	103296	286	264704	0.222826	0.280696	0.00295661
0.4	67	86302	301	281698	0.182065	0.234516	0.00488287
0.5	56	71705	312	296295	0.152174	0.194851	0.0152136
0.6	36	49751	332	318249	0.0978261	0.135193	0.0134132
0.7	29	37985	339	330015	0.0788043	0.10322	0.071515
0.8	26	31019	342	336981	0.0706522	0.0842908	0.298281
0.9	21	25226	347	342774	0.0570652	0.0685489	0.33779
1	21	23378	347	344622	0.0570652	0.0635272	0.620652
SINGLE-ISOFORM TEST / ISOFORMS COVERING 30% OF THE INTERACTING PROTEIN
1 res	156	190143	491	456857	0.241113	0.293884	0.000422901
0.1	135	167863	512	479137	0.208655	0.259448	0.0006066
0.2	103	130319	544	516681	0.159196	0.20142	0.00251183
0.3	72	96331	575	550669	0.111283	0.148889	0.00305379
0.4	56	78340	591	568660	0.0865533	0.121082	0.00315296
0.5	47	64325	600	582675	0.072643	0.0994204	0.0138829
0.6	30	43031	617	603969	0.0463679	0.0665085	0.0271402
0.7	20	29050	627	617950	0.0309119	0.0448995	0.0762832
0.8	13	21442	634	625558	0.0200927	0.0331406	0.0597289
0.9	10	16983	637	630017	0.015456	0.0262488	0.0834056
1	10	15996	637	631004	0.015456	0.0247233	0.130969
ALL-ISOFORMS TEST / ISOFORMS COVERING 30% OF THE INTERACTING PROTEIN
1 res	111	132478	234	212522	0.321739	0.383994	0.00363005
0.1	95	118654	250	226346	0.275362	0.343925	0.00134986
0.2	78	96755	267	248245	0.226087	0.280449	0.00971059
0.3	57	74435	288	270565	0.165217	0.215754	0.00985536
0.4	43	60428	302	284572	0.124638	0.175154	0.00569195
0.5	36	49432	309	295568	0.104348	0.143281	0.0234527
0.6	21	32866	324	312134	0.0608696	0.0952638	0.0153709
0.7	15	23221	330	321779	0.0434783	0.0673072	0.0536666
0.8	12	17432	333	327568	0.0347826	0.0505275	0.166359
0.9	9	14045	336	330955	0.026087	0.0407101	0.151291
1	9	13547	336	331453	0.026087	0.0392667	0.192322
SINGLE-ISOFORM TEST / ISOFORMS COVERING 20% OF THE INTERACTING PROTEIN
1 res	93	120760	427	399240	0.178846	0.232231	0.00096145
0.1	74	101849	446	418151	0.142308	0.195863	0.000727249
0.2	53	75178	467	444822	0.101923	0.144573	0.00328624
0.3	31	51455	489	468545	0.0596154	0.0989519	0.00178267
0.4	22	39628	498	480372	0.0423077	0.0762077	0.00262053
0.5	19	31421	501	488579	0.0365385	0.060425	0.0210613
0.6	9	19685	511	500315	0.0173077	0.0378558	0.0139026
0.7	8	13371	512	506629	0.0153846	0.0257135	0.154605
0.8	6	10534	514	509466	0.0115385	0.0202577	0.183747
0.9	6	8532	514	511468	0.0115385	0.0164077	0.455911
1	6	8250	514	511750	0.0115385	0.0158654	0.513223
ALL-ISOFORMS TEST / ISOFORMS COVERING 20% OF THE INTERACTING PROTEIN
1 res	76	96917	240	219083	0.240506	0.306699	0.00274152
0.1	61	83338	255	232662	0.193038	0.263728	0.00125961
0.2	47	63775	269	252225	0.148734	0.20182	0.0105576
0.3	28	44601	288	271399	0.0886076	0.141142	0.00415413
0.4	20	34860	296	281140	0.0632911	0.110316	0.00452379
0.5	17	27708	299	288292	0.0537975	0.0876835	0.0270642
0.6	7	17686	309	298314	0.0221519	0.0559684	0.00608108
0.7	7	11593	309	304407	0.0221519	0.0366867	0.181788
0.8	5	9239	311	306761	0.0158228	0.0292373	0.172141
0.9	5	7572	311	308428	0.0158228	0.023962	0.400132
1	5	7350	311	308650	0.0158228	0.0232595	0.444674
SINGLE-ISOFORM TEST / ISOFORMS COVERING 10% OF THE INTERACTING PROTEIN
1 res	32	48906	306	289094	0.0946746	0.144692	0.00463869
0.1	22	38353	316	299647	0.0650888	0.11347	0.00380463
0.2	15	25921	323	312079	0.0443787	0.0766893	0.0260894
0.3	8	15821	330	322179	0.0236686	0.0468077	0.0510985
0.4	4	11655	334	326345	0.0118343	0.0344822	0.0280358
0.5	3	9112	335	328888	0.00887574	0.0269586	0.0525335
0.6	0	5117	338	332883	0	0.0151391	0.0347225
0.7	0	3380	338	334620	0	0.01	0.105473
0.8	0	2814	338	335186	0	0.00832544	0.154275
0.9	0	2437	338	335563	0	0.00721006	0.19938
1	0	2413	338	335587	0	0.00713905	0.202741
ALL-ISOFORMS TEST / ISOFORMS COVERING 10% OF THE INTERACTING PROTEIN
1 res	29	42562	208	194438	0.122363	0.179586	0.011494
0.1	20	33963	217	203037	0.0843882	0.143304	0.00691896
0.2	14	22975	223	214025	0.0590717	0.0969409	0.0488473
0.3	7	13704	230	223296	0.0295359	0.0578228	0.0729681
0.4	4	10345	233	226655	0.0168776	0.0436498	0.0548125
0.5	3	8012	234	228988	0.0126582	0.0338059	0.0946478
0.6	0	4459	237	232541	0	0.0188143	0.0507037
0.7	0	3003	237	233997	0	0.0126709	0.132215
0.8	0	2480	237	234520	0	0.0104641	0.191487
0.9	0	2138	237	234862	0	0.0090211	0.243328
1	0	2134	237	234866	0	0.00900422	0.244004
