# Supplementary material for: Alternative splicing tends to avoid partial removals of protein-protein interaction sites
Source: BMC Genomics. 2013 Jun 7;14:379. doi: 10.1186/1471-2164-14-379 (PMC3700808; doi:10.1186/1471-2164-14-379)
Supplement: Additional file 5 — Selectively spliced heterodimeric semi-interfaces. This table lists the ENSTs of all the transcripts that selectively remove a heterodimeric semi-interface. [file 1471-2164-14-379-S5.xls]

## Sheet: Selective AS heterodimeric
PDB chain	Partner chain	ENST isoforms
2wtk B	A	ENST00000392950,ENST00000447001
2e9x H	F	ENST00000523277
1shy B	A	ENST00000539704
1wqj B	I	ENST00000542955
3rpg B	C	ENST00000376691
3rpg C	B	ENST00000367509
1fq1 B	A	ENST00000354056
1fq1 A	B	ENST00000556102,ENST00000543789,ENST00000541304
1xwd C	B	ENST00000346173,ENST00000541117
1j7d A	B	ENST00000521346,ENST00000517630,ENST00000520809,ENST00000521628,ENST00000520595
3hhr B	A	ENST00000537449
2gh0 C	A	ENST00000479128,ENST00000472435
3puf I	G	ENST00000528220
1w98 B	A	ENST00000357943
2ast B	A	ENST00000508514,ENST00000546211
3l2o A	B	ENST00000522552,ENST00000521216
3kcg I	H	ENST00000351522
1am4 C	F	ENST00000443332
2npp D	F	ENST00000423369,ENST00000391791
2j9f A	D	ENST00000378196
3pv6 B	A	ENST00000376071
1aui A	B	ENST00000523694,ENST00000323055,ENST00000507176
2y9a E	G	ENST00000367208
1bnd A	B	ENST00000528035
3s6n 2	A	ENST00000250379
1h2u X	A	ENST00000452404,ENST00000422610,ENST00000447325
2e9w C	A	ENST00000378535
2gy7 A	B	ENST00000523120
3ei4 F	E	ENST00000378603
2ngr A	B	ENST00000421089
1kfu L	S	ENST00000433674
1p27 C	D	ENST00000371466
3cdg E	C	ENST00000543420
2a1t D	S	ENST00000543667
3puf I	H	ENST00000528220
3bji A	D	ENST00000539284
3exe D	A	ENST00000485460,ENST00000474765
3fey A	C	ENST00000375130
2o25 A	D	ENST00000445950
2gjx H	G	ENST00000429918,ENST00000457859
3an2 A	B	ENST00000233505
1shy A	B	ENST00000444829,ENST00000394769,ENST00000423064,ENST00000354224,ENST00000453411
1u7v B	A	ENST00000452201
1xvp D	C	ENST00000367979,ENST00000367980,ENST00000367984,ENST00000442691,ENST00000367985,ENST00000505005,ENST00000428574,ENST00000515452,ENST00000512372,ENST00000502985,ENST00000511944
3e0j H	G	ENST00000527458,ENST00000532497
1ydp A	B	ENST00000376815
1u7f A	B	ENST00000559092
2nn6 C	F	ENST00000379809
3exe F	E	ENST00000485460
3kyc B	A	ENST00000439527
1de4 G	I	ENST00000397022,ENST00000349999,ENST00000488199,ENST00000353147
1qbk B	C	ENST00000523768,ENST00000454282
1p9m B	C	ENST00000406575,ENST00000420258,ENST00000401651
2xai D	E	ENST00000546332,ENST00000380485,ENST00000380483
3s6n 2	B	ENST00000396249
2nn6 I	G	ENST00000370886,ENST00000370884
2c35 C	D	ENST00000409698
2o8f A	B	ENST00000543555,ENST00000419559,ENST00000432737,ENST00000453755,ENST00000448533,ENST00000394792,ENST00000422810
3n06 B	A	ENST00000511486,ENST00000342362
3cki B	A	ENST00000538671
1jwh B	D	ENST00000400217
1y8r A	B	ENST00000414294,ENST00000392776,ENST00000413379,ENST00000540850
1jfi A	B	ENST00000532933,ENST00000527119
1u7v B	C	ENST00000452201
1xiw A	B	ENST00000528600
1i85 B	D	ENST00000469710,ENST00000493101,ENST00000264468
1jsu C	B	ENST00000535674
3ezq C	D	ENST00000540197,ENST00000371875,ENST00000352159,ENST00000355279
3rpg C	A	ENST00000367509
3qd6 C	S	ENST00000370628
1bh9 B	A	ENST00000420584
3g33 A	D	ENST00000540325
1b6c H	G	ENST00000374990
3fxi C	A	ENST00000518893
2io1 D	C	ENST00000397898,ENST00000397893
3kxc A	C	ENST00000373163,ENST00000373162
3s9m C	A	ENST00000264998
1k5n B	A	ENST00000544417
1y6k R	L	ENST00000545409
3l4g C	B	ENST00000423140
1tnr R	A	ENST00000540022
1xwd C	A	ENST00000304421,ENST00000541117
2y9a F	E	ENST00000553192,ENST00000552085
3eg9 A	B	ENST00000537403
3f8u A	B	ENST00000537673
2hye C	A	ENST00000451881,ENST00000326335,ENST00000375441
2xwu B	A	ENST00000372339
3n9y A	C	ENST00000541301
3nvq B	A	ENST00000547057,ENST00000545312
2h6f A	B	ENST00000342116
1lm8 B	C	ENST00000409477
3pja C	L	ENST00000409193,ENST00000536142
3s5l H	E	ENST00000541982
1jwh D	A	ENST00000375880
3ggr C	B	ENST00000542494
1jwh A	D	ENST00000400217
3fey A	B	ENST00000375130
2bsk C	D	ENST00000556007
3pja C	K	ENST00000536142
1bp3 A	B	ENST00000458650,ENST00000351388
1ibr B	A	ENST00000540627,ENST00000535458,ENST00000537679
2dyp D	B	ENST00000434421
2d5r A	B	ENST00000523917
2dyp B	D	ENST00000544417,ENST00000396754
3kse D	A	ENST00000479204
2onl C	A	ENST00000294981
2y9b N	K	ENST00000413456,ENST00000449935,ENST00000482975,ENST00000438261,ENST00000454893
2dyp D	A	ENST00000434421
2dyp A	D	ENST00000376815
1fdh G	B	ENST00000380247
2nvu A	B	ENST00000379463,ENST00000394074
2nn6 H	B	ENST00000372351
2ozl A	B	ENST00000540249,ENST00000379805
1jmo H	A	ENST00000530231
3ffc G	A	ENST00000396754
2ast B	C	ENST00000274254
3ffc A	G	ENST00000550965
3g33 B	C	ENST00000415497
3qb5 B	K	ENST00000413418,ENST00000536142
3di3 A	B	ENST00000520269
1kcg C	A	ENST00000253335
1p8v C	A	ENST00000530231
1ook B	G	ENST00000530231
1xiw B	A	ENST00000529594
3s5l H	D	ENST00000541982
2npp A	B	ENST00000423369,ENST00000391791
2pi2 F	B	ENST00000401447,ENST00000406109
1mox B	D	ENST00000454757
2nn6 H	E	ENST00000372352,ENST00000495699,ENST00000546165
1fs2 B	C	ENST00000521216
1fs2 C	B	ENST00000508514
2c9w A	C	ENST00000548537
3siv K	J	ENST00000391755
1ldk A	D	ENST00000433865
1hyr C	A	ENST00000400322
