# Supplementary material for: Alternative splicing tends to avoid partial removals of protein-protein interaction sites
Source: BMC Genomics. 2013 Jun 7;14:379. doi: 10.1186/1471-2164-14-379 (PMC3700808; doi:10.1186/1471-2164-14-379)
Supplement: Additional file 6 — Selectively spliced homodimeric interfaces. This table lists the ENSTs of all the transcripts that selectively remove a homodimeric interface. [file 1471-2164-14-379-S6.xls]

## Sheet: Selective AS homodimeric
Interacting PDB chains	ENST isoforms
1fs2 C A	ENST00000546211,ENST00000508514
3gcu B A	ENST00000229795,ENST00000468133
2ask A B	ENST00000479128,ENST00000472435
3k7e D A	ENST00000505486
2znq A B	ENST00000444397,ENST00000337400
1zbq D C	ENST00000515320,ENST00000504811,ENST00000510025,ENST00000513628,ENST00000414835,ENST00000509514
2zqq D E	ENST00000303617,ENST00000422391
1y2o B A	ENST00000416299
1yb5 A B	ENST00000370871
2p8u B A	ENST00000545275
2gd5 C D	ENST00000409727
1g50 C B	ENST00000431219
2iku B A	ENST00000367195,ENST00000545733
3hqi A B	ENST00000513872
1u3r A B	ENST00000542956,ENST00000557772,ENST00000555278,ENST00000357782,ENST00000353772,ENST00000554572,ENST00000358599,ENST00000267525,ENST00000553796
2q80 A E	ENST00000391855
3o4r A C	ENST00000397075,ENST00000559632,ENST00000558263,ENST00000543741,ENST00000382761
1fb1 E A	ENST00000536224,ENST00000543643,ENST00000395524
2q80 C D	ENST00000391855
1rj7 E G	ENST00000374553,ENST00000524573,ENST00000338901,ENST00000527388,ENST00000525810
3hf1 B A	ENST00000395912,ENST00000535248,ENST00000519317
1jcz A B	ENST00000422263
2il2 A B	ENST00000367195
1ne7 A C	ENST00000513454
2hlz B D	ENST00000260598
2zn9 A B	ENST00000505221,ENST00000509581
1ext A B	ENST00000540022
3k0j A C	ENST00000545469
1saw B A	ENST00000382668,ENST00000382666
1zy8 G H	ENST00000440410
1jdp A B	ENST00000434067
1hvy C D	ENST00000323224
3mbg B C	ENST00000425414
2ozl C A	ENST00000540249
3qr2 B A	ENST00000353555,ENST00000545507,ENST00000346916
3gxi C B	ENST00000427500
3qnw B C	ENST00000352981
2h8k A B	ENST00000376700
2wbi A B	ENST00000355458,ENST00000481970
3c6k D C	ENST00000379404
2izz C B	ENST00000403172
2dfd C D	ENST00000443006
1j1j D A	ENST00000413418,ENST00000536142
2ydx E D	ENST00000518095,ENST00000415433
1j1j B A	ENST00000413418,ENST00000536142
1wok C B	ENST00000366792,ENST00000366791,ENST00000366790
1b09 E D	ENST00000343919,ENST00000368110,ENST00000368111,ENST00000368112
3js2 B A	ENST00000310729
1d1j C A	ENST00000423691,ENST00000461868,ENST00000452853,ENST00000461930
1t5a B D	ENST00000389093,ENST00000319622,ENST00000449901,ENST00000327974
2e9v B A	ENST00000427383
3nr2 A B	ENST00000505486
1d4a D B	ENST00000379047,ENST00000379046,ENST00000439109
2b4x I L	ENST00000351522
1pcf E F	ENST00000542111
2p0r B A	ENST00000366666
1jwh D C	ENST00000375880
3tkr A I	ENST00000379331
2wyt F A	ENST00000389995,ENST00000535823
3kg5 B A	ENST00000349817
1xfd A B	ENST00000406326
1ywh A G	ENST00000339082
1xm2 C A	ENST00000370644,ENST00000370650
1xm2 C B	ENST00000370644,ENST00000370650
1kpe A B	ENST00000508488,ENST00000506908,ENST00000513012
2car B A	ENST00000399838
1rx0 A B	ENST00000537423,ENST00000543332,ENST00000537915
3cd5 B A	ENST00000343975
3ke0 A B	ENST00000428024,ENST00000536770
2o96 B A	ENST00000540379
1qrz C A	ENST00000366924
2p4k A B	ENST00000337404,ENST00000367054
1p9o A B	ENST00000372562,ENST00000455780
3hhr B C	ENST00000537449
3g4e A B	ENST00000457380
3b2t B A	ENST00000359354
2j9f B D	ENST00000545529,ENST00000369760
3g3e C D	ENST00000551281
3lar A C	ENST00000219771
1jxq C D	ENST00000546424
2dqz C B	ENST00000426667
3iv2 A B	ENST00000342020
2vxo A B	ENST00000537975,ENST00000295920
1m54 A B	ENST00000544202
1z83 A B	ENST00000223836
3fvx A B	ENST00000320665
1ovl D E	ENST00000409108
1xjb B A	ENST00000455190
3b3l D C	ENST00000260598
1kn0 D F	ENST00000539046
3hha B D	ENST00000342020
3bxw B A	ENST00000429789
2a1s A D	ENST00000420015,ENST00000341484,ENST00000539279,ENST00000538472
2j7z B A	ENST00000395794,ENST00000343575,ENST00000395795,ENST00000374426,ENST00000395793
3bg1 E A	ENST00000397105,ENST00000397102,ENST00000397101
3jqz A B	ENST00000401494,ENST00000503124,ENST00000415165
1l9m A B	ENST00000420960
1gri B A	ENST00000316615,ENST00000392563
3i6u A B	ENST00000403642,ENST00000382578
1qzq A B	ENST00000555880,ENST00000393452
3q91 D C	ENST00000535832
1fq3 A B	ENST00000382540,ENST00000382539
3cog D C	ENST00000411986
3efh A B	ENST00000372428,ENST00000372418
3fd6 A B	ENST00000537130
1jv1 B A	ENST00000367924,ENST00000367926
3ibf A C	ENST00000442393
1yla A B	ENST00000445950,ENST00000503368
2x2c Q O	ENST00000244636,ENST00000355968,ENST00000489459
2gse C D	ENST00000521913,ENST00000523027
1fg9 E C	ENST00000367735
1oqe J E	ENST00000542136
1oqe J F	ENST00000430559,ENST00000542136
3ebb C D	ENST00000520884
3hnd B A	ENST00000537197
1h2i C A	ENST00000539046
1k62 B A	ENST00000395331
2fg8 D C	ENST00000397259
2y1h B A	ENST00000531963,ENST00000526997
3e3r A B	ENST00000452990
3khu C E	ENST00000501493
3ehw C A	ENST00000450740
1kkq B D	ENST00000434345
1exz B A	ENST00000378535
3rqs B A	ENST00000403312
2avd A B	ENST00000536650
2ofv A B	ENST00000373564
1i85 A B	ENST00000469710,ENST00000493101
3d0e B A	ENST00000311278
2q80 A D	ENST00000391855
2p4k B D	ENST00000444946
2p4k B C	ENST00000452684
2y6e B A	ENST00000416417,ENST00000415188
3bg3 B D	ENST00000355677
1x27 C E	ENST00000373564,ENST00000398345
2c46 C B	ENST00000536746
1yb1 A B	ENST00000507286
1ias E D	ENST00000540092,ENST00000374990
1rhg C A	ENST00000394148
1qpf D A	ENST00000381715,ENST00000381724,ENST00000439640
2wns B A	ENST00000536109,ENST00000538242
1xg5 C D	ENST00000394445
3hk0 B A	ENST00000357271
2dsb D C	ENST00000378937,ENST00000378929,ENST00000378940,ENST00000378927
3ovp B A	ENST00000354506,ENST00000429921,ENST00000454822,ENST00000436630,ENST00000411934,ENST00000438204
2iik A B	ENST00000450296,ENST00000301810
3h44 B A	ENST00000371581
3f1r B A	ENST00000381981
2nqa A B	ENST00000433674
1z8l D C	ENST00000356696,ENST00000533034
2www D C	ENST00000537246
3cry A B	ENST00000409144
3l8i C D	ENST00000492396
3l7u C B	ENST00000480143,ENST00000511355
2oby A B	ENST00000407482,ENST00000313482
1k9j A B	ENST00000357361
2jev A B	ENST00000379253,ENST00000379251
1uj2 A B	ENST00000372212
2j6l D B	ENST00000437170
1gqf A B	ENST00000369331,ENST00000369316,ENST00000369319
1f05 B A	ENST00000528097
3lar F B	ENST00000219771
2if7 B A	ENST00000368055
3hha A B	ENST00000342020
2p82 B A	ENST00000372254
3cu0 A B	ENST00000531383,ENST00000534026
1m2z D A	ENST00000361001
3e77 B A	ENST00000421149
2dqz A B	ENST00000426667
1ehw B A	ENST00000397722,ENST00000450036
3q2s A B	ENST00000535563
2f7k B A	ENST00000467908,ENST00000463355
3oag C D	ENST00000367195
1v5w A B	ENST00000428462
1gvj B A	ENST00000526145,ENST00000345075,ENST00000531611
1xar A B	ENST00000357361,ENST00000359059
1xfb I L	ENST00000395319
1ovl F C	ENST00000409108,ENST00000429376
1gz3 B C	ENST00000382927
1du3 L J	ENST00000420541
1yjx C D	ENST00000425387
2acx A B	ENST00000507633
1k9i D E	ENST00000354397
1wsr A B	ENST00000458307,ENST00000538581,ENST00000546031
1r1l L I	ENST00000351522
2jf9 C A	ENST00000456483
3mgm B A	ENST00000502852
3pja D B	ENST00000409193
1vyh J I	ENST00000529887,ENST00000530272,ENST00000419197
3gzc B A	ENST00000429612
1tsh A B	ENST00000541025
1dks A B	ENST00000368439
3l7u C A	ENST00000480143,ENST00000511355
3i2b K L	ENST00000524931,ENST00000525803
1ovl B E	ENST00000409108
1h2i P O	ENST00000539046
1cb5 C A	ENST00000394819
1cb5 C B	ENST00000394819
1k2p B A	ENST00000372880
3q01 A B	ENST00000455263,ENST00000420246,ENST00000359597,ENST00000413465
2c46 C D	ENST00000536746,ENST00000538899
3o0t A B	ENST00000317555
1t5a A B	ENST00000389093,ENST00000319622,ENST00000449901,ENST00000327974
1ypq B A	ENST00000544577,ENST00000432556
1gh7 B A	ENST00000536485
2a19 B C	ENST00000405334
1f13 A B	ENST00000445223
1a4r B A	ENST00000315554
2v0o A B	ENST00000512348
2oat A B	ENST00000539214
2h16 A D	ENST00000452215,ENST00000428992
3hai A B	ENST00000374043
2q87 B A	ENST00000310828,ENST00000361933
3ezq I K	ENST00000352159,ENST00000371875,ENST00000355279
1h9u A B	ENST00000374685,ENST00000544186
3i2b D A	ENST00000524931,ENST00000525803
1vkg B A	ENST00000373571,ENST00000373561,ENST00000439122,ENST00000373560,ENST00000373554,ENST00000373556,ENST00000373559
1hzd A C	ENST00000303617,ENST00000422391
1cx8 B A	ENST00000540528
1qh3 A B	ENST00000455446
3nj4 A C	ENST00000538132
1qe6 A B	ENST00000401931
1kxg E D	ENST00000430559,ENST00000542136
2c9o B C	ENST00000417360
3g3d A B	ENST00000413078
1ias C B	ENST00000540092,ENST00000374990
1hak B A	ENST00000501272
3ans A B	ENST00000518379,ENST00000415449
2h61 H B	ENST00000367071
2qwx B A	ENST00000380441,ENST00000380454
1rlb A D	ENST00000541025
3rpn C F	ENST00000443571
1i10 A B	ENST00000445376,ENST00000541620
3itk E C	ENST00000501493
2p6b C A	ENST00000323055
1kr2 B A	ENST00000403197
1qwt A B	ENST00000377135
2hi9 B C	ENST00000438291
1l1f A E	ENST00000394415,ENST00000537649,ENST00000544149
2gk9 C B	ENST00000550465
1nms A B	ENST00000393585,ENST00000517513,ENST00000393588,ENST00000438467
3lgd B A	ENST00000449907
3zqs B A	ENST00000403676
3edr D C	ENST00000369331,ENST00000369319,ENST00000369316
2i99 A B	ENST00000415987
3g96 D C	ENST00000545469
3e7c A B	ENST00000361001
3js2 A B	ENST00000310729
1m9k A B	ENST00000461406
2zmv B A	ENST00000359005
1t6n A B	ENST00000415382
2wz1 A B	ENST00000503520
3gpd G R	ENST00000396858,ENST00000396856
3gcu A B	ENST00000229795,ENST00000468133
2i7n B A	ENST00000322191
2dsr B G	ENST00000542955
1qrz D A	ENST00000366924
